# Supplementary material for: Is There a Single Ideal Parameter for Halogen‐Bonding‐Based Lewis Acidity?
Source: Chemistry. 2020 Mar 9;26(17):3843–61. doi: 10.1002/chem.201905273 (PMC7154672; doi:10.1002/chem.201905273)
Supplement: Supplementary file 2 — Supplementary [file CHEM-26-3843-s002.xlsx]

## Sheet: Test
M06-2X/D3/def2TZVPP	Acetal					Bisaldehyd					Bisaldehyd C2					Bisketon c2					C6(CN)5I					C6F3I3					p-C6F4I2					C6F5I					CBr3I					CCl3I
		Anion	rad.Anion	Cl-	NH3		Anion	r.Anion	Cl-	NH3		Anion	r.Anion	Cl-	NH3		Anion	r.Anion	Cl-	NH3		Anion	r.Anion	Cl-	NH3		Anion	r.Anion	Cl-	NH3		Anion	r.Anion	Cl-	NH3		Anion	r.Anion	Cl-	NH3		Anion	r.Anion	Cl-	NH3		Anion	r.Anion	Cl-
E	-604.692	-306.995	-604.737	-1064.97	-661.249	-564.17	-266.605	-604.737	-1024.48	-620.733	-564.172	-266.605	-564.251	-1024.48	-620.734	-642.812	-345.23	-642.886	-1103.12	-699.373	-990.451	-692.888	-990.565	-1450.78	-1047.02	-1421.06	-1123.46	-1421.11	-1881.37	-1477.63	-1223.27	-925.666	-1223.32	-1683.58	-1279.84	-1025.48	-727.875	-1025.53	-1485.79	-1082.05	-8058.28	-7760.7	-8058.36	-8518.6	-8114.85	-1716.3	-1418.7	-1716.37	-2176.61
E+ZPE	-604.579	-306.889	-604.627	-1064.86	-661.1	-564.114	-266.551	-604.627	-1024.42	-620.64	-564.115	-266.551	-564.196	-1024.42	-620.641	-642.699	-345.12	-642.775	-1103	-699.224	-990.369	-692.808	-990.486	-1450.7	-1046.9	-1421.02	-1123.41	-1421.07	-1881.32	-1477.54	-1223.23	-925.621	-1223.28	-1683.53	-1279.75	-1025.43	-727.828	-1025.49	-1485.74	-1081.96	-8058.28	-7760.69	-8058.35	-8518.59	-8114.8	-1716.3	-1418.7	-1716.36	-2176.6
dH	-604.571	-306.883	-604.618	-1064.85	-661.088	-564.106	-266.545	-604.618	-1024.42	-620.628	-564.108	-266.545	-564.188	-1024.41	-620.629	-642.688	-345.111	-642.764	-1102.99	-699.209	-990.352	-692.794	-990.469	-1450.68	-1046.88	-1421.01	-1123.4	-1421.06	-1881.31	-1477.53	-1223.21	-925.611	-1223.27	-1683.52	-1279.74	-1025.42	-727.819	-1025.47	-1485.72	-1081.95	-8058.27	-7760.69	-8058.34	-8518.58	-8114.79	-1716.29	-1418.69	-1716.35	-2176.59
dG	-604.611	-306.917	-604.664	-1064.89	-661.14	-564.147	-266.578	-604.664	-1024.46	-620.681	-564.108	-266.578	-564.231	-1024.46	-620.68	-642.737	-345.152	-642.814	-1103.04	-699.269	-990.412	-692.849	-990.53	-1450.75	-1046.95	-1421.06	-1123.45	-1421.11	-1881.37	-1477.59	-1223.27	-925.657	-1223.32	-1683.57	-1279.8	-1025.47	-727.862	-1025.53	-1485.78	-1082	-8058.31	-7760.73	-8058.39	-8518.63	-8114.85	-1716.33	-1418.73	-1716.4	-2176.64
dGTruhlar	-604.611	-306.917	-604.663	-1064.89	-661.139	-564.147	-266.578	-604.663	-1024.46	-620.679	-564.149	-266.578	-564.231	-1024.46	-620.68	-642.737	-345.152	-642.814	-1103.04	-699.267	-990.412	-692.848	-990.53	-1450.75	-1046.95	-1421.06	-1123.45	-1421.11	-1881.37	-1477.59	-1223.27	-925.657	-1223.32	-1683.57	-1279.8	-1025.47	-727.862	-1025.53	-1485.78	-1082	-8058.31	-7760.73	-8058.39	-8518.63	-8114.85	-1716.33	-1418.73	-1716.4	-2176.64
dGGrimme	-604.611	-306.917	-604.662	-1064.89	-661.138	-564.146	-266.578	-604.662	-1024.46	-620.678	-564.148	-266.578	-564.231	-1024.46	-620.678	-642.735	-345.152	-642.812	-1103.04	-699.265	-990.411	-692.847	-990.528	-1450.74	-1046.95	-1421.06	-1123.45	-1421.11	-1881.36	-1477.59	-1223.26	-925.657	-1223.32	-1683.57	-1279.8	-1025.47	-727.861	-1025.53	-1485.78	-1082	-8058.31	-7760.73	-8058.39	-8518.63	-8114.84	-1716.33	-1418.73	-1716.4	-2176.64
σ-hole (0.001)	0.0181026					0.0485409					0.0476618					0.0476082					0.0759665					0.0473763					0.0496238					0.051978					0.049					0.0488
σ-hole (0.0004)	0.00902015					0.0369361					0.0350038					0.0298574					0.0609861					0.0339909					0.0369076					0.0379746					0.0357085					0.0350816
Eσ* / ELUMO	0.0027					-0.06904					-0.05872	-0.01309				-0.05352					-0.06179	-0.13406				-0.04591					-0.03387					-0.02973					-0.07417					-0.06019
σ*-ENBO	0.05747					0.02394					0.02589					0.03482					0.03671					0.06679					0.06829					0.06783					0.0035					-0.01346
σ* % on I	52.08					53.19					53.62					52.74					58.56					57.13					57.27					57.34					60.18					59.45
QI-NBO	0.07892					0.14421					0.13475					0.12822					0.32055					0.23364					0.24273					0.24039					0.243					0.207
QC-NBO	0.28319					-0.49621					-0.50318					-0.48694					-0.08706					-0.30826					-0.29233					-0.30553					-0.636					-0.371
spxC-NBO	4.35					2.52					2.41					5.46					2.98					2.93					2.83					2.79					3.04					3.27
dC-I	2.1395			2.16456	2.13697	2.15163		2.88013	2.36874	2.17003	2.15039		2.88235	2.34873	2.16711	2.1553		2.88319	2.32963	2.16841	2.06881		2.08526	2.19678	2.09127	2.07076		2.67113	2.18943	2.08729	2.0668		2.69413	2.18289	2.0843	2.06773		2.69413	2.18627	2.08608	2.151		2.67697	2.2649	2.16004	2.16		2.82076	2.25463
dI-A				2.94596	3.14065				2.63414	2.97275				2.65458	2.98983				2.67928	3.01302				2.64618	2.87104				2.73419	2.98718				2.73864	2.97961				2.74111	2.97591				2.654	2.88391				2.68716
EHF-cc-DZ	-599.919	VnZ/I=AVnZ-PP		-1059.47	-656.119	-559.737			-1019.32	-615.947	-559.739			-1019.33	-615.949	-637.816			-1097.39	-694.019	-983.419			-1443.01	-1039.63	-1409.46			-1869.05	-1039.63	-1214.24			-1673.83	-1270.45	-1019.02			-1478.61	-1075.23	-8049.64	all atoms AVNZ		-8509.23	-8105.85	-1710.99			-2170.59
EMP2-ccDZ	-600.945			-1060.65	-657.337	-560.64			-1020.41	-617.055	-560.641			-1020.41	-617.055	-638.964			-1098.69	-695.359	-985.664			-1445.46	-1042.07	-1411.1			-1870.86	-1042.07	-1215.95			-1675.71	-1272.35	-1020.8			-1480.56	-1077.2	-8050.28			-8510.04	-8106.69	-1711.7			-2171.46
ECCSD(T)-cc-DZ																																									-8050.33			-8510.12	-8106.77	-1711.76			-2171.54
EHF-cc-TZ	-600.018			-1059.59	-656.238	-559.806			-1019.4	-616.03	-559.809			-1019.41	-616.032	-637.921			-1097.51	-694.143	-983.59			-1443.19	-1039.82	-1409.64			-1869.24	-1039.82	-1214.45			-1674.05	-1270.67	-1019.26			-1478.85	-1075.48	-8049.88			-8509.48	-8106.1	-1711.05			-2170.66
EMP2-cc-TZ	-601.306			-1061.09	-657.766	-560.906			-1020.74	-617.376	-560.907			-1020.73	-617.377	-639.351			-1099.16	-695.815	-986.318			-1446.17	-1042.79	-1411.74			-1871.56	-1042.79	-1216.64			-1676.47	-1273.11	-1021.55			-1481.37	-1078.01	-8050.7			-8510.53	-8107.18	-1711.96			-2171.78
ECCSD(T)-cc-TZ	-601.407			-1061.21	-657.887	-560.981			-1020.83	-617.47	-560.982			-1020.83	-617.471	-639.46			-1099.29	-695.943	-986.454					-1411.86			-1871.7		-1216.76			-1676.6	-1273.24	-1021.65			-1481.5	-1078.14	-8050.79			-8510.64	-8107.28	-1712.05			-2171.9
EHF-cc-QZ	-600.04			-1059.62	-656.263	-559.823			-1019.42	-616.051	-559.826			-1019.43	-616.053	-637.945			-1097.54	-694.171	-983.633					-1409.68			-1869.28		-1214.5			-1674.1	-1270.73	-1019.31			-1478.91	-1075.54	-8049.89			-8509.5	-8106.12	-1711.07			-2170.68
EMP2-cc-QZ	-601.424			-1061.24	-657.904	-560.996			-1020.85	-617.483	-560.997			-1020.85	-617.484	-639.481			-1099.32	-695.964	-986.54					-1411.96			-1871.8		-1216.88			-1676.72	-1273.36	-1021.8			-1481.64	-1078.28	-8050.79			-8510.64	-8107.28	-1712.05			-2171.9
ECCSD(T)-cc-QZ																																									-8050.87			-8510.74	-8107.37	-1712.14			-2172.01
ECCSD(T)-CBS																																									-8050.89			-8510.77	-8107.4	-1712.18			-2172.06
B																																									16.7857			15.9566	16.9471	4.38472			5.28982
α																																									1.70847			1.5981	1.64955	1.1777			1.15971
BSIE
dC-I	2.11798			2.14422	2.1169	2.13315			2.3331	2.15137	2.13293			2.3187	2.14965	2.13749			2.30842	2.15125	2.06881			2.14652	2.06849	2.05013			2.16238	2.07094	2.05295			2.15334	2.06754	2.05446			2.15837	2.06959	2.136			2.22796	2.14395	2.144			-2170.68
dI-A				2.91898	3.15227				2.63815	2.96512				2.65567	2.98428				2.67153	3.00593				2.6648	2.87272				2.72935	2.98044				2.73968	2.97629				2.74018	2.97161				2.66809	2.86872				2.69937
EHF/def2TZVPPD	-602.028			-1061.59	-658.25	-561.812			-1021.4	-618.038	-561.815			-1021.4	-618.04	-639.933			-1099.52	-696.157						-1415.66			-1875.25	-1471.89											-8051.74			-8511.33	-8107.96	-1713.03			-2172.62
EMP2/def2TZVPPD	-603.678			-1063.46	-660.141	-563.254			-1023.07	-619.722	-563.254			-1023.07	-619.722	-641.726			-1101.53	-698.193						-1418.82			-1878.62	-1475.28											-8052.91			-8512.72	-8109.38	-1714.28			-2174.09
ECCSD(T)-/def2TZVPPD	-603.741			-1063.55	-660.224	-563.29			-1023.13	-619.778	-563.291			-1023.13	-619.779	-641.798			-1101.63	-698.284																					-8052.95			-8512.79	-8109.44	-1714.34			-2174.17
EHF/def2QZVPPD	-602.042			-1061.62	-658.266	-561.824			-1021.43	-618.052	-561.827			-1021.43	-618.054	-639.948			-1099.54	-696.175																					-8051.89			-8511.5	-8108.12	-1713.07			-2172.68
EMP2/def2QZVPPD	-603.936			-1063.75	-660.418	-563.498			-1023.35	-619.984	-563.499			-1023.35	-619.984	-641.994			-1101.84	-698.478																					-8054.53			-8514.38	-8111.02	-1714.55			-2174.4
ECCSD(T)/def2QZVPPD	-603.976			-1063.82	-660.476	-563.513			-1023.38	-620.017	-563.514			-1023.38	-620.018	-642.041			-1101.91	-698.544																					-8054.48			-8514.36	-8110.99	-1714.6			-2174.47
EMP2-TZVPP	-602.026			-1061.59	-658.248	-561.811			-1021.4	-618.036	-561.814			-1021.4	-618.038	-639.931			-1099.51	-696.155	-985.585			-1445.2	-1041.82						-1218.48			-1678.06	-1274.7	-1023.93			-1483.73		-8053.24			-8513.05	-8109.71	-1714.27			-2174.07
σ-hole (0.001) CCSD(T)																																									0.0536544	162.081				0.0100184	30.2639
σ*-E CCSD(T)																																									0.01507					0.02309
Bindung
E			-54.8261	-13.1037	-3.45078			-145.795	-34.8458	-6.61147			-138.979	-33.2167	-6.32533			-126.337	-30.1953	-5.7159			-193.103	-46.1527	-9.73898			-121.411	-29.0179	-6.41345			-124.437	-29.7412	-6.69116			-124.581	-29.7755	-6.77232				-34.9537	-7.69974			-137.558	-32.8772
E+ZPE				-13.2128	-2.59789				-34.6504	-5.44113				-33.0478	-5.11608				-30.069	-4.55195				-45.9349	-8.37348				-28.9991	-5.2466				-29.7508	-5.57918				-29.8393	-5.59613				-34.7853	-6.37235				-32.68
dH				-13.2599	-2.21009				-34.8525	-5.23656				-33.1915	-4.94665				-30.2453	-4.34926				-46.046	-8.25865				-29.0185	-5.04392				-29.7753	-5.32943				-29.8663	-5.41038				-34.796	-6.24371				-32.7077
dG				-6.38804	4.10014				-27.1718	0.951931				-51.3302	-23.2875				-22.4309	2.40524				-39.353	-1.58195				-22.0689	2.22828				-23.6383	0.244729				-22.9053	1.90261				-27.8237	1.25251				-25.6739
dGTruhlar				-6.38804	4.65737				-27.1718	2.21573				-25.6375	2.46988				-22.5765	3.16076				-39.0298	-0.822037				-21.8235	2.53827				-23.3484	1.4439				-22.8068	2.10529				-27.8244	1.33722				-25.6745
dGGrimme				-5.73167	5.53588				-26.9766	2.59036				-25.4675	3.40298				-22.3199	3.75313				-38.6458	-0.192018				-21.3748	3.38604				-22.9555	1.87688				-22.2571	3.03212				-27.222	2.32492				-25.2108
EHF-aug-cc-DZ				5.36098	2.99471				-14.86	-2.70929				-13.9245	-2.6109				-6.05086	1.32714				-18.2887	-3.31151				-14.9814	267338				-15.8793	-6.47734				-15.4989	-6.46756				-20.163	-4.23941				-19.4406
EMP2-aug-ccDZ				11.2373	7.90451				-27.7239	-6.56157				-26.2685	-6.25308				-3.99549	5.75952				-46.5879	1.35706				-22.8002	266954				-22.4163	-9.71085				-21.7534	-9.68957				-28.0678	-7.85877				-27.0513
ECCSD(T)-aug-cc-DZ																																												-27.3876	-7.58047				-26.4582
EHF-aug-cc-TZ				1.74705	0.568304				-15.4982	-1.98078				-14.5211	-1.90874				-9.87682	-0.882058				-14.937	-5.07406				-14.2474	267347				-15.1732	-3.76573				-14.6459	-3.72508				-20.0104	-3.18448				-19.0818
EMP2-aug-cc-TZ				-2.829	0.219917				-30.7962	-6.2019				-29.1876	-5.90258				-19.4555	-1.923				-45.1207	-5.79175				-25.117	266946				-25.1419	-7.55255				-24.839	-7.60076				-30.1603	-7.2214				-28.7925
ECCSD(T)-aug-cc-TZ				-2.04769	0.325545				-28.4075	-5.77442				-27.0049	-5.52984				-17.265	-1.57092				907541	654451				-24.0564	921393				-24.3641	-7.24679				-23.9798	-7.26699				-29.3182	-6.94924				-28.0183
EHF-aug-cc-QZ				0.0256839	0.253281				-15.5846	-1.9733				-14.6033	-1.89853				-11.3426	-1.19707				905627	652520				-14.3732	919870				-15.4047	-3.05476				-14.9607	-3.02181				-20.0915	-3.18244				-19.0539
EMP2-aug-cc-QZ				-7.70712	-1.68122				-31.4474	-6.23789				-29.8103	-5.92996				-24.3071	-3.88265				907593	654503				-26.0236	921454				-26.2661	-6.73687				-26.1885	-6.81378				-30.9264	-7.30752				-29.3728
ECCSD(T)-aug-cc-QZ																																												-30.2246	-7.07825				-28.7122
ECCSD(T)-CBS																																												-31.0268	-7.05636				-29.2678
corrEMP2-aug-cc-DZ				5.87636	4.90981				-12.8639	-3.85228				-12.3441	-3.64218				2.05536	4.43237				-28.2992	4.66857				-7.81881	-383.647				-6.53694	-3.23352				-6.25453	-3.22201				-7.90476	-3.61936				-7.61072
corrEMP2-aug-cc-TZ				-4.57605	-0.348387				-15.2979	-4.22113				-14.6666	-3.99383				-9.57866	-1.04094				-30.1836	-0.717686				-10.8695	-400.868				-9.96864	-3.78682				-10.1931	-3.87568				-10.1499	-4.03692				-9.71077
corrEMP2-aug-cc-QZ				-7.7328	-1.9345				-15.8628	-4.2646				-15.207	-4.03143				-12.9645	-2.68558				1966.09	1983.45				-11.6504	1583.65				-10.8614	-3.68211				-11.2278	-3.79197				-10.8349	-4.12509				-10.319
corrEMP2-¥				-10.0364	-3.09194				-16.275	-4.29631				-15.6013	-4.05886				-15.4352	-3.88573				3422.83	3431.36				-12.2201	3031.8				-11.5129	-3.6057				-11.9828	-3.73088				-11.3348	-4.18943				-10.7628
corrECCSD(T)-¥				-9.25507	-2.98631				-13.8863	-3.86883				-13.4186	-3.68612				-13.2448	-3.53365				911008	657888				-11.1596	657479				-10.7351	-3.29994				-11.1236	-3.39711				-10.4927	-3.91727				-9.98856
corrECCSD(T)-tot			-44.4303	-9.22939	-2.73303			-141.873	-29.471	-5.84213			-134.898	-28.022	-5.58465			-118.364	-24.5874	-4.73072			8.74528e+06	1.81664e+06	1.31041e+06			-122.915	-25.5328	1.57735e+06			-125.837	-26.1398	-6.35471			-125.57	-26.0844	-6.41893				-30.5842	-7.0997			-139.81	-29.0424
BSIE			-10.3958	-3.87436	-0.717748			-3.92155	-5.37482	-0.769347			-4.0809	-5.19473	-0.740678			-7.97328	-5.60787	-0.98518			-8.74548e+06	-1.81668e+06	-1.31042e+06			1.50406	-3.48508	-1.57736e+06			1.39986	-3.60139	-0.336453			0.989262	-3.69118	-0.353396				-4.36943	-0.600034			2.25196	-3.83479
EMP2-TZVPP				-3.37975	-0.28286				-18.9571	-2.34134				-17.9889	-2.28122				-15.3004	-1.75185				-35.7094	-6.1124				288375	35279.3				-18.8023	-3.05655				-152.994	677804				-157.257	-154.379				-155.12
EHF/def2TZVPPD				-0.537261	-0.00896365				-15.2349	-2.01493				-14.2737	-1.94733				-11.5448	-1.41922				288381	35279.9				-12.0003	-2.17079				288381	35279.9				288381	35279.9				-19.828	-3.24419				-18.6702
EMP2/def2TZVPPD				-9.36717	-3.24433				-28.9789	-6.14928				-27.4234	-5.85417				-25.0023	-5.344				288509	35428.2				-19.0824	-4.41255				288509	35428.2				288509	35428.2				-28.5571	-7.13509				-27.116
ECCSD(T)/def2TZVPPD				-9.16154	-3.25443				-27.1327	-5.84355				-25.7805	-5.60018				-23.5766	-5.15534				288524	35440.8				288524	35440.8				288524	35440.8				288524	35440.8				-28.1881	-7.0307				-26.7571
EHF/def2QZVPPD				-0.7596	0.0352033				-15.5962	-1.97967				-14.6136	-1.9065				-11.8736	-1.37481				288388	35281.5				288388	35281.5				288388	35281.5				288388	35281.5				-20.1317	-3.20613				-19.0093
EMP2/def2QZVPPD				-10.2236	-3.16553				-30.3581	-6.15938				-28.7392	-5.86432				-26.1695	-5.29028				288529	35439.4				288529	35439.4				288529	35439.4				288529	35439.4				-29.9137	-7.20983				-28.3262
ECCSD(T)/def2QZVPPD				-9.90849	-3.13096				-28.3633	-5.81255				-26.9457	-5.56638				-24.5852	-5.0635				288545	35450.9				288545	35450.9				288545	35450.9				288545	35450.9				-29.4589	-7.06694				-28.0131
ECORR/def2TZVPPD				-8.62428	-3.24546				-11.8978	-3.82862				-11.5068	-3.65285				-12.0318	-3.73612				143.358	160.96				288536	35443				143.358	160.96				143.358	160.96				-8.36013	-3.7865				-8.08697
ECorr/def2QZVPPD				-9.14889	-3.16616				-12.7671	-3.83289				-12.3321	-3.65988				-12.7116	-3.68869				156.755	169.434				156.755	169.434				156.755	169.434				156.755	169.434				-9.32717	-3.86081				-9.00388
ECCSD(T)-CBS				-9.53172	-3.10829				-13.4015	-3.836				-12.9344	-3.66501				-13.2076	-3.65407				166.531	175.619				-210282	-25570.7				166.531	175.619				166.531	175.619				-10.0328	-3.91504				-9.67297
ECCSD(T)-Tot				-10.2913	-3.07309				-28.9977	-5.81567				-27.548	-5.57151				-25.0812	-5.02888				288555	35457.1				78106	9710.78				288555	35457.1				288555	35457.1				-30.1646	-7.12117				-28.6822
EM06-2X/TZVPP/D3 [kJ mol-1]				-54.8261	-14.4381				-145.795	-27.6624				-138.979	-26.4652				-126.337	-23.9153				-193.103	-40.7479				-121.411	-26.8339				-124.437	-27.9958				-124.581	-28.3354				-146.246	-32.2157				-137.558
EM06-2X/TZVPP [kJ mol-1]																																												-145.962					-137.285
EMwB97xD/TZVPP [kJ mol-1]																																												-139.826					-133.241
EB97D3/TZVPP/D3 [kJ mol-1]																																												-170.833					-156.267
ECCSD(T)-tot [kJ mol-1]				-38.6158	-11.435				-123.306	-24.4435				-117.244	-23.3662				-102.874	-19.7933									-106.829	6.59963e+06				-109.369	-26.5881				-109.137	-26.8568				-127.964	-29.7052				-121.514
BSIE				-16.2103	-3.00306				-22.4883	-3.21895				-21.7348	-3.099				-23.4633	-4.12199									-14.5816	-6.59966e+06				-15.0682	-1.40772				-15.4439	-1.47861				-18.2817	-2.51054				-16.0448
e-Affinity/deiodination
E		332.967	-28.3116				250.954	-25455.8				251.872	-49.9569				261.168	-46.3669				249.362	-71.6435				276.883	-31.2934				277.752	-31.0045				278.658	-30.9101				263.985	-44.833				273.997	-40.714
E+ZPE		329.096	-30.3514				249.378	-25422.4				250.298	-50.9443				259.519	-47.515				247.672	-73.4117				274.814	-32.6989				275.643	-32.4441				276.428	-32.4259				262.282	-45.869				271.954	-41.7802
dH		329.689	-29.5281				249.729	-25421.6				250.63	-50.667				259.745	-47.2703				248.014	-73.3294				275.239	-32.8012				276.047	-32.569				276.849	-31.9597				262.899	-45.3708				272.703	-41.2248
dG		321.202	-32.9216				242.324	-25424.5				217.636	-77.5595				252.435	-48.4556				239.274	-74.0479				266.819	-33.5466				266.962	-33.4952				268.598	-34.9221				253.474	-47.6555				263.45	-43.6182
dGTruhlar		321.203	-32.852				242.325	-25424.5				243.329	-51.8661				252.29	-48.4424				239.42	-73.9049				266.819	-33.3352				266.961	-33.4406				268.6	-33.6426				253.473	-47.6555				263.45	-43.6175
dGGrimme		321.167	-32.136				242.024	-25424				242.953	-51.846				251.757	-48.2843				239.058	-73.8904				266.568	-33.2059				266.679	-33.3032				268.458	-33.6332				253.421	-47.0054				263.444	-43.1161
NMR-Shielding [ppm]						C1															C3 I17					I1C2
CCSGT	67.6255			66.3953	69.5604	132.85			102.688	128.01	137.081			109.649	133.619	140.259			111.58	134.692	5.8103			-43.4735	-4.3498	69.9637			38.0248	62.6185	61.3692			23.8789	53.3933	70.09			37.2733	62.6116	56.1995			38.7787	57.9529	52.7616			45.6067
CIGAIM	67.6328			66.3976	69.5684	132.855			102.692	128.017	137.087			109.654	133.626	140.266			111.584	134.698	5.812			-43.4745	-4.3472	69.9614			38.0196	62.6172	61.3667			23.8734	53.3919	70.0875			37.2679	62.6102	56.1561			38.7356	57.9118	52.7498			45.5914
Csgo	97.7517			110.09	105.598	159.496			136.902	157.758	163.097			143.828	162.915	171.862			152.03	169.744	59.8867			23.2564	55.7973	103.216			81.3837	100.688	97.9894			72.2558	95.6946	120.773			101.828	119.793	421.933			437.894	442.703	105.979			114.087
ICSGT	433.787			423.218	430.582	441.459			417.813	434.804	443.831			417.066	436.791	436.885			412.507	430.484	426.219			406.619	420.64	439.816			422.206	434.957	440.076			422.172	435.103	440.498			423.307	435.57	385.83			387.547	387.594	393.916			394.692
IIGAIM	433.777			423.2	430.573	441.449			417.8	434.797	443.821			417.054	436.785	436.876			412.493	430.478	426.206			406.602	420.631	439.802			422.189	434.947	440.062			422.155	435.092	440.485			423.29	435.56	385.81			387.526	387.577	393.901			394.675
Isgo	445.441			454.729	450.846	455.894			449.69	456.849	457.67			448.322	458.331	453.452			448.202	455.409	447.995			454.749	453.579	446.147			459.617	453.693	447.789			461.321	455.741	458.806			466.688	464.827	496.378			531.564	518.927	414.296			435.358
NMR-Shift
CCSGT				-1.2302	69.5604				-30.1619	-4.8397				-27.4319	-3.4618				-28.6796	-5.5677				-49.2838	-10.1601				-31.9389	-7.3452				-37.4903	-7.9759				-32.8167	-7.4784				-17.4208	1.7534				-7.1549
CIGAIM				-1.2352	69.5684				-30.1634	-4.8385				-27.433	-3.4606				-28.6817	-5.5672				-49.2865	-10.1592				-31.9418	-7.3442				-37.4933	-7.9748				-32.8196	-7.4773				-17.4205	1.7557				-7.1584
Csgo				12.3379	105.598				-22.5942	-1.7375				-19.2691	-0.1822				-19.8323	-2.1177				-36.6303	-4.0894				-21.8325	-2.5283				-25.7336	-2.2948				-18.9446	-0.9793				15.9616	20.7705				8.1078
ICSGT				-10.5691	430.582				-23.6458	-6.6551				-26.765	-7.0397				-24.3773	-6.4003				-19.6003	-5.579				-17.61	-4.8586				-17.9039	-4.9728				-17.1912	-4.928				1.7163	1.7632				0.7763
IIGAIM				-10.5777	430.573				-23.6489	-6.652				-26.7677	-7.0368				-24.3834	-6.3983				-19.6044	-5.5758				-17.6133	-4.8558				-17.9073	-4.9697				-17.1945	-4.9249				1.7158	1.7671				0.774
Isgo				9.2875	450.846				-6.2038	0.9545				-9.3486	0.6612				-5.2499	1.9571				6.7541	5.5842				13.4695	7.5458				13.5319	7.9519				7.8826	6.0214				35.1861	22.5493				21.062
M06-2X/def2-TZVPP	Acetal			Bisaldehyd			Bisaldehyd C2			Bisketon c2			C6(CN)5I			C6F3I3			p-C6F4I2			C6F5I			CBr3I			CCl3I			CF2HI			CF3I			CI3I			Diketon			Dithian			HCCI			ICCI
scaling: 0.9748b		Cl-	NH3		Cl-	NH3		Cl-	NH3		Cl-	NH3		Cl-	NH3		Cl-	NH3		Cl-	NH3		Cl-	NH3		Cl-	NH3		Cl-	NH3		Cl-	NH3		Cl-	NH3		Cl-	NH3		Cl-	NH3		Cl-	NH3		Cl-	NH3
E	-604.691	-1064.97	-661.249	-564.17	-1024.48	-620.733	-564.172	-1024.48	-620.734	-642.812	-1103.12	-699.372	-990.451	-1450.78	-1047.02	-1421.06	-1881.37	-1477.63	-1223.27	-1683.58	-1279.84	-1025.48	-1485.79	-1082.05	-8058.28	-8518.6	-8114.85	-1716.3	-2176.61	-1772.87	-536.032	-996.321	-592.592	-635.296	-1095.6	-691.859	-1228.59	-1688.9	-1285.16	-680.917	-1141.2	-737.476	-1250.63	-1710.92	-1307.19	-374.354	-834.651	-430.917	-671.383
E+ZPE	-604.581	-1064.86	-661.104	-564.115	-1024.43	-620.642	-564.117	-1024.43	-620.643	-642.702	-1103.01	-699.227	-990.37	-1450.7	-1046.9	-1421.02	-1881.32	-1477.55	-1223.23	-1683.53	-1279.75	-1025.44	-1485.74	-1081.96	-8058.28	-8518.59	-8114.81	-1716.3	-2176.6	-1772.82	-536.01	-996.299	-592.535	-635.282	-1095.58	-691.809	-1228.59	-1688.9	-1285.12	-680.798	-1141.08	-737.322	-1250.52	-1710.81	-1307.05	-374.336	-834.632	-430.863	-671.374
dH	-604.574	-1064.85	-661.092	-564.107	-1024.42	-620.63	-564.109	-1024.42	-620.632	-642.691	-1102.99	-699.212	-990.354	-1450.68	-1046.88	-1421.01	-1881.31	-1477.53	-1223.22	-1683.52	-1279.74	-1025.42	-1485.73	-1081.95	-8058.27	-8518.58	-8114.79	-1716.29	-2176.59	-1772.81	-536.005	-996.292	-592.525	-635.277	-1095.57	-691.799	-1228.58	-1688.89	-1285.1	-680.788	-1141.07	-737.308	-1250.52	-1710.8	-1307.04	-374.331	-834.625	-430.855	-671.368
dG	-604.614	-1064.89	-661.144	-564.149	-1024.46	-620.683	-564.15	-1024.46	-620.681	-642.739	-1103.05	-699.272	-990.414	-1450.75	-1046.95	-1421.06	-1881.37	-1477.6	-1223.27	-1683.57	-1279.8	-1025.47	-1485.78	-1082.01	-8058.31	-8518.63	-8114.85	-1716.33	-2176.64	-1772.86	-536.039	-996.332	-592.571	-635.312	-1095.62	-691.845	-1228.62	-1688.94	-1285.16	-680.834	-1141.12	-737.365	-1250.56	-1710.85	-1307.09	-374.361	-834.661	-430.894	-671.403
dGTruhlar	-604.614	-1064.89	-661.141	-564.148	-1024.46	-620.679	-564.149	-1024.46	-620.679	-642.738	-1103.04	-699.268	-990.413	-1450.74	-1046.95	-1421.06	-1881.37	-1477.59	-1223.27	-1683.57	-1279.8	-1025.47	-1485.78	-1082	-8058.31	-8518.63	-8114.85	-1716.33	-2176.64	-1772.86	-536.039	-996.332	-592.569	-635.312	-1095.62	-691.843	-1228.62	-1688.94	-1285.16	-680.833	-1141.12	-737.361	-1250.56	-1710.85	-1307.09	-374.361	-834.661	-430.893	-671.403
dGGrimme	-604.614	-1064.89	-661.141	-564.148	-1024.46	-620.68	-564.149	-1024.46	-620.68	-642.738	-1103.04	-699.268	-990.412	-1450.74	-1046.95	-1421.06	-1881.37	-1477.59	-1223.27	-1683.57	-1279.8	-1025.47	-1485.78	-1082	-8058.31	-8518.63	-8114.85	-1716.33	-2176.64	-1772.86	-536.039	-996.332	-592.569	-635.312	-1095.62	-691.843	-1228.62	-1688.94	-1285.16	-680.833	-1141.12	-737.362	-1250.56	-1710.85	-1307.09	-374.361	-834.661	-430.893	-671.403
σ-hole (0.001)
σ*-ELUMO
dC-I
dI-A
Bindung
E		-13.0453	-3.39671		-34.759	-6.53237		-33.135	-6.25689		-30.0734	-5.61558		-46.0272	-9.60905		-28.9307	-6.33282		-29.6624	-6.6152		-29.6987	-6.6974		-34.8857	-7.59537		-32.8118	-7.35441		-20.6808	-4.76028		-27.7108	-6.46209		-34.7389	-7.04881		-15.0025	-4.17293		-19.8123	-4.67118		-25.3212	-6.83106
E+ZPE		-13.1526	-2.56024		-34.5387	-5.34889		-32.9693	-5.13804		-30.0012	-4.51806		-45.8151	-8.26555		-28.9137	-5.26355		-29.6762	-5.51706		-29.7684	-5.59989		-34.7194	-6.32529		-32.6167	-6.14206		-20.6645	-3.81714		-27.7202	-5.34198		-34.6517	-5.89858		-15.2133	-3.3578		-19.9516	-3.68787		-25.2001	-5.67519
dH		-13.1909	-2.14608		-34.742	-5.13679		-33.1024	-5.47376		-30.1305	-4.25953		-45.9173	-8.13063		-28.9231	-4.97113		-29.69	-5.25288		-29.7853	-5.34512		-34.7213	-6.15273		-32.6349	-6.50601		-20.6971	-3.46824		-27.7359	-5.11483		-34.6197	-5.6846		-15.1443	-2.93486		-19.983	-3.376		-25.266	-5.74233
dG		-6.36796	3.95895		-27.0632	0.886043		-25.5942	3.21347		-22.5778	2.16867		-38.8566	-1.5374		-22.0218	0.567896		-23.6012	0.400978		-23.2825	0.844		-27.7949	0.490085		-25.6494	1.65788		-13.8755	2.8834		-20.8176	1.82354		-28.6533	0.0916163		-8.94953	3.12186		-13.0127	3.36219		-18.3653	1.90763
dGTruhlar		-5.61558	5.89356		-26.9496	3.376		-25.4988	3.96774		-22.4862	4.21749		-37.8909	0.353288		-21.1722	3.61696		-22.7503	2.5571		-22.5288	2.81877		-27.1416	1.83044		-25.1957	2.4065		-13.4789	4.49736		-20.4618	3.21536		-27.8426	1.42068		-7.68761	5.17005		-12.3958	4.90587		-18.0773	2.52949
dGGrimme		-5.6959	5.48066		-26.8775	2.59036		-25.4179	3.89809		-22.35	3.65461		-38.1381	-0.126757		-21.3159	2.59349		-22.9053	1.97163		-22.6236	2.3312		-27.1793	1.64031		-25.1713	2.34437		-13.4337	4.21749		-20.4129	2.99949		-27.8965	1.25565		-7.97125	4.71197		-12.4328	4.65298		-18.0026	2.50502
pKJ
wB97xD/def2-TZVPP	Acetal			Bisaldehyd			Bisaldehyd C2			Bisketon c2			C6(CN)5I			C6F3I3			p-C6F4I2			C6F5I			CBr3I			CCl3I			CF2HI			CF3I			CI3I			Diketon			Dithian			HCCI			ICCI
		Cl-	NH3		Cl-	NH3		Cl-	NH3		Cl-	NH3		Cl-	NH3		Cl-	NH3		Cl-	NH3		Cl-	NH3		Cl-	NH3		Cl-	NH3		Cl-	NH3		Cl-	NH3		Cl-	NH3		Cl-	NH3		Cl-	NH3		Cl-	NH3
E	-604.877	-1065.17	-661.45	-564.345	-1024.67	-620.923	-564.346	-1024.67	-620.923	-643.004	-1103.32	-699.58	-990.578	-1450.92	-1047.16	-1421.54	-1881.86	-1478.12	-1223.6	-1683.92	-1280.18	-1025.67	-1485.98	-1082.25	-8058.5	-8518.83	-8115.08	-1716.49	-2176.82	-1773.07	-536.205	-996.507	-592.78	-635.471	-1095.78	-692.048	-1229.21	-1689.54	-1285.79	-681.11	-1141.4	-737.684	-1250.84	-1711.14	-1307.41	-374.51	-834.819	-431.088	-671.691
E+ZPE	-604.764	-1065.05	-661.301	-564.288	-1024.61	-620.83	-564.289	-1024.61	-620.83	-642.891	-1103.21	-699.431	-990.495	-1450.84	-1047.04	-1421.5	-1881.81	-1478.04	-1223.56	-1683.87	-1280.1	-1025.62	-1485.93	-1082.16	-8058.5	-8518.82	-8115.04	-1716.49	-2176.81	-1773.03	-536.183	-996.484	-592.721	-635.457	-1095.77	-691.998	-1229.21	-1689.53	-1285.75	-680.987	-1141.28	-737.525	-1250.73	-1711.03	-1307.27	-374.491	-834.8	-431.033	-671.681
dH	-604.757	-1065.04	-661.289	-564.281	-1024.6	-620.818	-564.282	-1024.6	-620.819	-642.88	-1103.19	-699.416	-990.479	-1450.82	-1047.02	-1421.48	-1881.8	-1478.02	-1223.54	-1683.86	-1280.08	-1025.61	-1485.92	-1082.14	-8058.49	-8518.81	-8115.03	-1716.48	-2176.8	-1773.02	-536.178	-996.477	-592.712	-635.451	-1095.76	-691.988	-1229.2	-1689.52	-1285.74	-680.978	-1141.27	-737.511	-1250.72	-1711.02	-1307.26	-374.486	-834.794	-431.024	-671.675
dG	-604.797	-1065.09	-661.342	-564.322	-1024.65	-620.87	-564.323	-1024.65	-620.87	-642.928	-1103.25	-699.476	-990.539	-1450.88	-1047.09	-1421.54	-1881.86	-1478.09	-1223.6	-1683.92	-1280.15	-1025.65	-1485.97	-1082.2	-8058.53	-8518.86	-8115.08	-1716.52	-2176.84	-1773.07	-536.212	-996.518	-592.76	-635.486	-1095.8	-692.035	-1229.24	-1689.57	-1285.79	-681.023	-1141.32	-737.568	-1250.77	-1711.07	-1307.31	-374.516	-834.829	-431.063	-671.71
dGTruhlar	-604.797	-1065.09	-661.338	-564.321	-1024.65	-620.867	-564.322	-1024.65	-620.868	-642.927	-1103.25	-699.472	-990.537	-1450.88	-1047.09	-1421.54	-1881.85	-1478.08	-1223.6	-1683.91	-1280.14	-1025.65	-1485.97	-1082.2	-8058.53	-8518.86	-8115.08	-1716.52	-2176.84	-1773.07	-536.212	-996.517	-592.755	-635.486	-1095.8	-692.031	-1229.24	-1689.57	-1285.79	-681.022	-1141.32	-737.564	-1250.77	-1711.07	-1307.31	-374.516	-834.829	-431.062	-671.71
dGGrimme	-604.797	-1065.09	-661.339	-564.321	-1024.65	-620.867	-564.322	-1024.65	-620.868	-642.927	-1103.25	-699.472	-990.537	-1450.88	-1047.09	-1421.54	-1881.85	-1478.08	-1223.59	-1683.91	-1280.14	-1025.65	-1485.97	-1082.2	-8058.53	-8518.86	-8115.08	-1716.52	-2176.84	-1773.07	-536.212	-996.517	-592.757	-635.486	-1095.8	-692.032	-1229.24	-1689.57	-1285.79	-681.022	-1141.32	-737.565	-1250.77	-1711.07	-1307.31	-374.516	-834.829	-431.062	-671.71
σ-hole (0.001)
σ*-ELUMO
dC-I
dI-A
Bindung
E		-12.5954	-3.47954		-33.4958	-6.65975		-32.168	-6.41753		-28.8184	-5.71974		-45.1041	-9.83683		-27.7723	-6.29454		-28.4738	-6.55057		-28.2335	-6.58069		-33.4192	-7.70456		-31.8455	-7.51191		-20.0608	-4.80358		-26.5198	-6.38867		-33.2956	-7.28726		-14.4208	-4.20933		-19.1472	-4.78538		-24.9435	-6.8342
E+ZPE		-12.7391	19.1108		-33.2956	16.3083		-31.9747	16.5713		-28.6734	17.0551		-44.8851	13.3791		-27.7478	16.6089		-28.4858	16.3566		-28.3094	16.314		-33.2605	15.4411		-31.7156	15.5886		-20.0746	17.9267		-26.5399	16.4677		-33.1237	15.8239		-14.5695	18.5259		-19.2269	17.9869		-24.8243	16.1345
dH		-11.3021	0.184488		-32.008	-2.83446		-30.6381	-2.5709		-27.3343	-1.9572		-43.5115	-5.86846		-26.2788	-2.47803		-27.0212	-2.73908		-26.8467	-2.78426		-31.7827	-3.78011		-30.239	-3.60127		-18.6251	-1.07241		-25.0803	-2.61232		-31.6453	-3.38102		-13.0478	-0.483182		-17.7874	-1.02096		-23.4249	-3.29881
dG		-16.8455	-10.1506		-36.735	-12.1197		-35.4656	-11.6014		-32.1454	-11.8304		-49.2017	-15.9789		-32.8118	-12.9411		-33.3069	-12.9443		-32.7183	-12.5753		-37.2176	-12.5295		-35.6475	-13.6929		-24.1892	-11.7526		-30.5258	-12.6431		-37.9204	-12.9857		-18.989	-9.94978		-23.1846	-11.1778		-28.8453	-11.6146
dGTruhlar		-5.19703	5.95569		-25.721	3.27685		-24.4929	3.48644		-21.2205	3.90499		-37.3926	0.412273		-21.0498	2.719		-21.5562	2.73092		-21.0598	3.02773		-25.689	2.68009		-24.3204	2.08458		-12.8922	4.66302		-19.2739	3.3691		-26.3027	2.26719		-7.06638	5.45305		-11.6541	4.96924		-17.6876	2.64621
dGGrimme		-5.26794	5.30371		-25.6482	2.92231		-24.4045	3.29254		-21.0115	3.46824		-37.601	-0.473142		-21.2004	2.25401		-21.7018	2.25087		-21.1533	2.59412		-25.7109	2.39834		-24.2764	1.51669		-12.8332	3.82592		-19.2112	2.7146		-26.3253	1.97854		-7.23643	5.13742		-11.6924	4.28526		-17.5935	2.65813
pKJ
B97D3/def2-TZVPP	Acetal			Bisaldehyd			Bisaldehyd C2			Bisketon c2			C6(CN)5I			C6F3I3			p-C6F4I2			C6F5I			CBr3I			CCl3I			CF2HI			CF3I			CI3I			Diketon			Dithian			HCCI			ICCI
		Cl-	NH3		Cl-	NH3		Cl-	NH3		Cl-	NH3		Cl-	NH3		Cl-	NH3		Cl-	NH3		Cl-	NH3		Cl-	NH3		Cl-	NH3		Cl-	NH3		Cl-	NH3		Cl-	NH3		Cl-	NH3		Cl-	NH3		Cl-	NH3
E	-605.227	-1065.55	-661.788	-564.72	-1025.09	-621.288	-564.72	-1025.08	-621.288	-643.35	-1103.71	-699.916	-990.832	-1451.21	-1047.4	-1422.73	-1883.08	-1479.29	-1224.33	-1684.68	-1280.9	-1025.93	-1486.28	-1082.5	-8062.72	-8523.08	-8119.29	-1717.02	-2177.38	-1773.59	-536.595	-996.931	-593.159	-635.838	-1096.19	-692.404	-1230.97	-1691.33	-1287.54	-681.437	-1141.77	-738	-1251.27	-1711.6	-1307.83	-374.928	-835.272	-431.495	-672.547
E+ZPE	-605.118	-1065.44	-661.644	-564.666	-1025.03	-621.198	-564.666	-1025.03	-621.198	-643.242	-1103.6	-699.772	-990.753	-1451.13	-1047.29	-1422.68	-1883.04	-1479.21	-1224.28	-1684.64	-1280.82	-1025.88	-1486.24	-1082.42	-8062.71	-8523.07	-8119.25	-1717.01	-2177.37	-1773.55	-536.574	-996.91	-593.102	-635.825	-1096.17	-692.356	-1230.96	-1691.33	-1287.5	-681.319	-1141.65	-737.846	-1251.16	-1711.5	-1307.69	-374.91	-835.254	-431.441	-672.538
dH	-605.11	-1065.43	-661.632	-564.658	-1025.02	-621.186	-564.658	-1025.02	-621.186	-643.231	-1103.59	-699.757	-990.737	-1451.11	-1047.27	-1422.67	-1883.02	-1479.2	-1224.27	-1684.62	-1280.8	-1025.87	-1486.22	-1082.4	-8062.7	-8523.06	-8119.23	-1717.01	-2177.36	-1773.54	-536.569	-996.902	-593.092	-635.819	-1096.16	-692.346	-1230.95	-1691.32	-1287.48	-681.309	-1141.64	-737.832	-1251.16	-1711.49	-1307.68	-374.905	-835.247	-431.433	-672.532
dG	-605.151	-1065.48	-661.685	-564.699	-1025.07	-621.238	-564.7	-1025.07	-621.238	-643.28	-1103.64	-699.817	-990.797	-1451.18	-1047.34	-1422.73	-1883.08	-1479.26	-1224.32	-1684.68	-1280.86	-1025.92	-1486.28	-1082.46	-8062.75	-8523.11	-8119.29	-1717.05	-2177.41	-1773.59	-536.603	-996.944	-593.14	-635.854	-1096.21	-692.392	-1231	-1691.37	-1287.54	-681.355	-1141.69	-737.89	-1251.2	-1711.54	-1307.74	-374.935	-835.284	-431.472	-672.568
dGTruhlar	-605.151	-1065.48	-661.681	-564.699	-1025.07	-621.235	-564.699	-1025.07	-621.235	-643.278	-1103.64	-699.812	-990.796	-1451.18	-1047.34	-1422.73	-1883.08	-1479.26	-1224.32	-1684.68	-1280.86	-1025.92	-1486.28	-1082.46	-8062.75	-8523.11	-8119.28	-1717.05	-2177.41	-1773.58	-536.603	-996.943	-593.136	-635.854	-1096.21	-692.389	-1231	-1691.37	-1287.54	-681.354	-1141.69	-737.886	-1251.2	-1711.54	-1307.73	-374.935	-835.283	-431.471	-672.568
dGGrimme	-605.151	-1065.48	-661.682	-564.699	-1025.07	-621.236	-564.699	-1025.07	-621.235	-643.278	-1103.64	-699.813	-990.795	-1451.18	-1047.34	-1422.72	-1883.08	-1479.26	-1224.32	-1684.68	-1280.86	-1025.92	-1486.28	-1082.46	-8062.75	-8523.11	-8119.28	-1717.05	-2177.41	-1773.58	-536.603	-996.943	-593.137	-635.854	-1096.21	-692.39	-1231	-1691.37	-1287.54	-681.354	-1141.69	-737.886	-1251.2	-1711.54	-1307.73	-374.935	-835.283	-431.471	-672.567
σ-hole (0.001)
σ*-ELUMO
dC-I
dI-A
Bindung
E		-16.6547	-3.79141		-42.7396	-8.30069		-41.4765	-7.99007		-37.055	-6.74447		-51.5919	-10.9425		-35.0489	-7.25087		-34.5682	-7.43912		-34.3235	-7.51128		-40.8301	-9.11582		-37.3487	-8.53538		-23.8096	-5.20393		-30.9989	-7.16992		-42.3769	-8.91251		-19.4095	-4.68749		-24.3982	-5.35955		-29.2243	-7.53889
E+ZPE		-17.0111	-2.93925		-42.5746	-6.90134		-41.2807	-6.597		-37.0312	-5.4518		-51.5103	-9.41703		-35.1964	-6.02722		-34.7627	-6.22238		-34.5826	-6.3027		-40.795	-7.63427		-37.3744	-7.13666		-23.9941	-4.22063		-31.1815	-6.01969		-42.3073	-7.43661		-19.5984	-3.69477		-24.6743	-4.29404		-29.2589	-6.27697
dH		-17.0532	-2.5389		-42.729	-6.82542		-41.3999	-6.48405		-37.0751	-5.27923		-51.5718	-9.941		-35.143	-5.81324		-34.7257	-6.01405		-34.5519	-6.10001		-40.7071	-7.55082		-37.2947	-7.01932		-23.9903	-3.90248		-31.1414	-5.79756		-42.2207	-7.35252		-19.5676	-3.36596		-24.678	-4.0079		-29.2733	-6.39369
dG		-10.1832	2.99259		-35.2553	0.210216		-33.9746	0.549698		-29.9127	1.29518		-45.1857	-1.06049		-28.0741	0.643824		-28.8365	-0.375878		-28.2285	-0.149347		-34.1195	-0.368975		-30.5936	0.0200803		-17.2465	1.65411		-24.3812	0.613076		-36.5248	-0.897338		-12.9612	2.79869		-17.8175	1.90825		-22.4836	1.43323
dGTruhlar		-9.42644	5.62311		-35.0508	1.97163		-33.8434	2.1762		-29.6969	3.28752		-44.0223	-0.207078		-27.1316	2.91164		-27.9185	1.92269		-27.4309	2.19565		-33.3578	1.36358		-30.0621	1.71937		-16.8122	4.27083		-23.9765	2.62299		-35.5377	0.775601		-12.1429	5.02446		-17.168	4.48041		-22.1322	1.98669
dGGrimme		-9.52684	4.87198		-34.9968	1.50477		-33.7656	1.7953		-29.4967	2.77484		-44.3423	-0.361445		-27.281	2.2766		-28.0647	1.26569		-27.5112	1.52171		-33.3891	0.964481		-30.0407	1.33597		-16.7727	3.47012		-23.9313	2.10341		-35.6532	0.421686		-12.2283	4.44214		-17.1944	3.70481		-22.072	1.99611
pKJ
B3LYP-D3/def2-TZVPP	Acetal			Bisaldehyd			Bisaldehyd C2			Bisketon c2			C6(CN)5I			C6F3I3			p-C6F4I2			C6F5I			CBr3I			CCl3I			CF2HI			CF3I			CI3I			Diketon			Dithian			HCCI			ICCI
scaling: 0.9883b		Cl-	NH3		Cl-	NH3		Cl-	NH3		Cl-	NH3		Cl-	NH3		Cl-	NH3		Cl-	NH3		Cl-	NH3		Cl-	NH3		Cl-	NH3		Cl-	NH3		Cl-	NH3		Cl-	NH3		Cl-	NH3		Cl-	NH3		Cl-	NH3
E	-605.002	-1065.31	-661.597	-564.461	-1024.81	-621.061	-564.462	-1024.81	-621.062	-643.149	-1103.49	-699.748	-990.881	-1451.25	-1047.49	-1421.77	-1882.1	-1478.36	-1223.84	-1684.18	-1280.44	-1025.91	-1486.25	-1082.51	-8058.44	-8518.79	-8115.04	-1716.58	-2176.92	-1773.18	-536.293	-996.617	-592.89	-635.583	-1095.92	-692.183	-1229.3	-1689.65	-1285.9	-681.264	-1141.58	-737.859	-1250.95	-1711.27	-1307.55	-374.562	-834.893	-431.162	-671.758
E+ZPE	-604.893	-1065.2	-661.438	-564.406	-1024.76	-620.97	-564.407	-1024.75	-620.971	-643.039	-1103.38	-699.602	-990.801	-1451.17	-1047.37	-1421.72	-1882.06	-1478.29	-1223.79	-1684.13	-1280.36	-1025.86	-1486.2	-1082.43	-8058.43	-8518.78	-8115	-1716.57	-2176.91	-1773.13	-536.272	-996.596	-592.829	-635.569	-1095.91	-692.13	-1229.29	-1689.64	-1285.86	-681.144	-1141.46	-737.705	-1250.85	-1711.17	-1307.39	-374.544	-834.875	-431.108	-671.749
dH	-604.885	-1065.19	-661.426	-564.398	-1024.75	-620.959	-564.399	-1024.74	-620.959	-643.028	-1103.37	-699.587	-990.785	-1451.15	-1047.35	-1421.71	-1882.04	-1478.27	-1223.78	-1684.12	-1280.34	-1025.85	-1486.19	-1082.41	-8058.43	-8518.77	-8114.99	-1716.56	-2176.9	-1773.12	-536.266	-996.588	-592.819	-635.564	-1095.9	-692.12	-1229.28	-1689.63	-1285.84	-681.134	-1141.45	-737.69	-1250.84	-1711.16	-1307.38	-374.539	-834.868	-431.099	-671.743
dG	-604.925	-1065.24	-661.481	-564.439	-1024.79	-621.011	-564.44	-1024.79	-621.011	-643.078	-1103.42	-699.647	-990.845	-1451.22	-1047.42	-1421.76	-1882.11	-1478.34	-1223.83	-1684.18	-1280.4	-1025.9	-1486.24	-1082.47	-8058.47	-8518.82	-8115.04	-1716.6	-2176.95	-1773.17	-536.301	-996.629	-592.867	-635.599	-1095.94	-692.168	-1229.33	-1689.68	-1285.9	-681.18	-1141.5	-737.749	-1250.88	-1711.21	-1307.44	-374.569	-834.904	-431.139	-671.779
dGTruhlar	-604.925	-1065.24	-661.476	-564.439	-1024.79	-621.007	-564.44	-1024.79	-621.008	-643.076	-1103.42	-699.643	-990.843	-1451.21	-1047.42	-1421.76	-1882.1	-1478.33	-1223.83	-1684.17	-1280.4	-1025.9	-1486.24	-1082.47	-8058.47	-8518.82	-8115.04	-1716.6	-2176.95	-1773.17	-536.301	-996.628	-592.863	-635.599	-1095.94	-692.164	-1229.33	-1689.68	-1285.9	-681.179	-1141.5	-737.744	-1250.88	-1711.21	-1307.43	-374.569	-834.903	-431.138	-671.779
dGGrimme	-604.925	-1065.24	-661.477	-564.439	-1024.79	-621.008	-564.44	-1024.79	-621.009	-643.076	-1103.42	-699.643	-990.843	-1451.21	-1047.42	-1421.76	-1882.1	-1478.33	-1223.83	-1684.17	-1280.4	-1025.9	-1486.24	-1082.47	-8058.47	-8518.82	-8115.04	-1716.6	-2176.95	-1773.17	-536.301	-996.628	-592.864	-635.599	-1095.94	-692.165	-1229.33	-1689.68	-1285.9	-681.179	-1141.5	-737.745	-1250.88	-1711.21	-1307.43	-374.569	-834.903	-431.138	-671.778
σ-hole (0.001)
σ*-ELUMO
dC-I
dI-A
Bindung
E		-14.0424	-3.53162		-38.4531	-7.33935		-37.0983	-7.07077		-33.2693	-6.16528		-48.327	-10.4028		-31.1194	-6.7087		-31.5298	-7.00363		-31.5668	-7.10152		-37.4629	-8.36909		-34.7678	-7.99384		-21.9578	-5.03752		-29.2143	-6.93052		-38.1977	-8.00137		-16.6673	-4.39696		-21.4414	-4.91952		-26.5643	-7.13729
E+ZPE		-14.2928	5.68962		-38.3226	-6.0153		-36.9559	-5.75802		-33.1789	-4.90336		-48.177	-8.87109		-31.1947	-5.52522		-31.6377	-5.80258		-31.7419	-5.91113		-37.3857	-6.90009		-34.732	-6.59763		-22.0525	-1.50979		-29.3097	-3.29128		-38.098	-6.5581		-16.9032	-3.48456		-21.6384	5.49823		-26.5292	-5.89607
dH		-14.3311	6.15147		-38.4688	-5.87913		-37.0638	-5.59613		-33.3107	-4.74146		-48.2548	-8.79956		-31.1721	-5.27986		-31.6265	-5.57667		-31.7319	-5.68523		-37.3299	-6.8022		-34.6824	-6.46523		-22.0632	-1.16779		-29.2984	-3.05471		-38.0415	-6.44703		-16.8486	-3.08797		-21.6528	5.85215		-26.5712	-5.99334
dG		-7.48555	10.859		-30.9996	0.568523		-29.6592	1.09563		-25.3307	2.50188		-41.74	-3.00326		-25.4536	-0.483809		-25.6344	-0.160642		-25.3181	-0.468122		-30.618	0.310617		-27.8903	0.17633		-15.2811	4.49924		-22.4504	2.29355		-32.2038	-0.204568		-10.5233	2.64558		-14.754	11.336		-19.7038	1.75138
dGTruhlar		-6.73631	14.183		-30.8063	2.80497		-29.5193	2.96812		-25.8013	3.78325		-40.7065	-0.132404		-24.5632	2.32931		-24.7496	2.32994		-24.5475	2.57718		-29.8989	2.07078		-27.3964	2.24962		-14.8732	6.87499		-22.0733	4.6762		-31.2995	1.61897		-9.37687	5.11043		-14.1133	14.1497		-19.3982	2.32931
dGGrimme		-6.82479	13.1149		-30.7523	2.12537		-29.4509	2.49372		-25.3796	3.59751		-40.9657	-1.1132		-24.705	1.42884		-24.9014	1.57881		-24.6354	1.55622		-29.9303	1.65976		-27.3694	1.68298		-14.828	6.24183		-22.0256	3.98468		-31.3962	1.19352		-9.61407	4.45469		-14.1434	13.2975		-19.3279	2.3312
pKJ
M05-2X-D3/def2-TZVPP	Acetal			Bisaldehyd			Bisaldehyd C2			Bisketon c2			C6(CN)5I			C6F3I3			p-C6F4I2			C6F5I			CBr3I			CCl3I			CF2HI			CF3I			CI3I			Diketon			Dithian			HCCI			ICCI
scaling: 0.962a		Cl-	NH3		Cl-	NH3		Cl-	NH3		Cl-	NH3		Cl-	NH3		Cl-	NH3		Cl-	NH3		Cl-	NH3		Cl-	NH3		Cl-	NH3		Cl-	NH3		Cl-	NH3		Cl-	NH3		Cl-	NH3		Cl-	NH3		Cl-	NH3
E	-604.816	-1065.1	-661.391	-564.275	-1024.6	-620.856	-564.276	-1024.59	-620.857	-642.946	-1103.26	-699.526	-990.672	-1451.01	-1047.26	-1421.3	-1881.61	-1477.88	-1223.5	-1683.81	-1280.08	-1025.7	-1486.01	-1082.28	-8058.05	-8518.37	-8114.63	-1716.37	-2176.68	-1772.95	-536.124	-996.42	-592.701	-635.408	-1095.72	-691.989	-1228.73	-1689.05	-1285.31	-681.065	-1141.35	-737.642	-1250.74	-1711.04	-1307.32	-374.407	-834.711	-430.988	-671.464
E+ZPE	-604.706	-1064.99	-661.247	-564.22	-1024.54	-620.765	-564.221	-1024.54	-620.766	-642.837	-1103.15	-699.381	-990.592	-1450.93	-1047.14	-1421.25	-1881.57	-1477.8	-1223.45	-1683.76	-1280	-1025.65	-1485.96	-1082.2	-8058.04	-8518.36	-8114.59	-1716.36	-2176.67	-1772.9	-536.102	-996.398	-592.644	-635.394	-1095.7	-691.94	-1228.73	-1689.05	-1285.27	-680.946	-1141.23	-737.488	-1250.64	-1710.93	-1307.18	-374.388	-834.692	-430.934	-671.455
dH	-604.699	-1064.98	-661.235	-564.212	-1024.53	-620.754	-564.214	-1024.53	-620.755	-642.826	-1103.14	-699.366	-990.575	-1450.91	-1047.12	-1421.24	-1881.55	-1477.78	-1223.44	-1683.75	-1279.98	-1025.64	-1485.95	-1082.18	-8058.03	-8518.35	-8114.57	-1716.35	-2176.66	-1772.89	-536.096	-996.39	-592.635	-635.389	-1095.69	-691.93	-1228.72	-1689.04	-1285.26	-680.937	-1141.22	-737.474	-1250.63	-1710.92	-1307.17	-374.384	-834.686	-430.926	-671.449
dG	-604.739	-1065.03	-661.287	-564.253	-1024.58	-620.805	-564.255	-1024.58	-620.806	-642.875	-1103.19	-699.426	-990.636	-1450.98	-1047.19	-1421.3	-1881.61	-1477.85	-1223.49	-1683.81	-1280.05	-1025.69	-1486.01	-1082.24	-8058.07	-8518.4	-8114.63	-1716.39	-2176.71	-1772.94	-536.131	-996.431	-592.681	-635.423	-1095.74	-691.975	-1228.76	-1689.09	-1285.32	-680.982	-1141.27	-737.532	-1250.67	-1710.97	-1307.22	-374.413	-834.722	-430.965	-671.484
dGTruhlar	-604.739	-1065.02	-661.284	-564.253	-1024.58	-620.802	-564.254	-1024.57	-620.804	-642.874	-1103.19	-699.422	-990.635	-1450.97	-1047.19	-1421.3	-1881.61	-1477.85	-1223.49	-1683.81	-1280.04	-1025.69	-1486	-1082.24	-8058.07	-8518.4	-8114.63	-1716.39	-2176.71	-1772.94	-536.131	-996.431	-592.679	-635.423	-1095.73	-691.973	-1228.76	-1689.09	-1285.32	-680.981	-1141.27	-737.528	-1250.67	-1710.97	-1307.22	-374.413	-834.721	-430.964	-671.484
dGGrimme	-604.739	-1065.02	-661.285	-564.253	-1024.58	-620.803	-564.254	-1024.57	-620.804	-642.873	-1103.19	-699.422	-990.634	-1450.97	-1047.19	-1421.3	-1881.61	-1477.85	-1223.49	-1683.81	-1280.04	-1025.69	-1486	-1082.24	-8058.07	-8518.4	-8114.63	-1716.39	-2176.71	-1772.94	-536.131	-996.43	-592.679	-635.423	-1095.73	-691.973	-1228.76	-1689.09	-1285.32	-680.981	-1141.27	-737.529	-1250.67	-1710.97	-1307.22	-374.413	-834.721	-430.964	-671.484
σ-hole (0.001)
σ*-ELUMO
dC-I
dI-A
Bindung
E		-12.0965	-2.91101		-35.7504	-6.36608		-33.9771	-6.05734		-30.7875	-5.41478		-46.3899	-9.58959		-29.4622	-6.19038		-30.1449	-6.46836		-30.1104	-6.53676		-35.116	-7.54642		-32.1429	-7.02183		-20.4951	-4.43084		-27.7685	-6.23681		-35.5063	-7.19565		-14.6894	-3.84538		-19.294	-4.29404		-25.5384	-6.63716
E+ZPE		-12.1837	-2.10906		-35.5101	-5.15185		-33.8033	-4.91089		-30.667	-4.28024		-46.1583	-8.21409		-29.4509	-5.06714		-30.1562	-5.33194		-30.1706	-5.40787		-34.9529	-6.29329		-31.9515	-5.80258		-20.4744	-3.563		-27.771	-5.07529		-35.3507	-5.92682		-14.8751	-3.04216		-19.4032	-3.30634		-25.4198	-5.47502
dH		-12.2371	-1.67733		-35.7166	-4.98305		-33.9344	-4.69565		-30.8188	-4.05308		-46.27	-8.11432		-29.459	-4.8337		-30.1738	-5.11608		-30.192	-5.19264		-34.9516	-6.12637		-31.9634	-5.59487		-20.507	-3.17206		-27.7855	-4.89332		-35.3419	-5.7712		-14.8193	-2.62487		-19.4371	-3.00263		-25.4907	-5.55785
dG		-5.36646	4.49547		-28.039	2.24397		-26.4338	2.33559		-23.2021	2.52823		-39.1741	-1.05861		-22.569	2.22326		-24.0857	1.19352		-23.6834	1.49849		-28.0233	1.3002		-25.0006	0.569151		-13.6803	2.93988		-20.8634	2.42469		-29.2959	0.253514		-8.47388	3.61947		-12.4705	3.7889		-18.5605	2.14483
dGTruhlar		-4.60968	6.24371		-27.9047	3.52284		-26.329	3.69603		-23.0685	4.49547		-38.2178	0.353288		-21.7005	3.77133		-23.221	2.71147		-22.9179	2.98757		-27.3839	2.44603		-24.535	2.2446		-13.2775	4.66992		-20.5051	3.45381		-28.5266	1.38303		-7.35503	5.40976		-11.8518	5.26355		-18.2737	2.73908
dGGrimme		-4.70255	5.93937		-27.8445	3.32768		-26.2556	3.4877		-22.9756	3.9508		-38.4663	0.0991464		-21.8499	3.48456		-23.3829	2.42658		-23.0195	2.72715		-27.4184	2.3381		-24.5187	1.89508		-13.2411	4.36746		-20.4631	3.37474		-28.5699	1.29141		-7.57654	5.08471		-11.8869	5.04141		-18.2072	2.71837
pKJ
M06-2X-D3/def2TZVP	Acetal			Bisaldehyd			Bisaldehyd C2			Bisketon c2			C6(CN)5I			C6F3I3			p-C6F4I2			C6F5I			CBr3I			CCl3I			CF2HI			CF3I			CI3I			Diketon			Dithian			HCCI			ICCI
scaling: 0.9753b		Cl-	NH3		Cl-	NH3		Cl-	NH3		Cl-	NH3		Cl-	NH3		Cl-	NH3		Cl-	NH3		Cl-	NH3		Cl-	NH3		Cl-	NH3		Cl-	NH3		Cl-	NH3		Cl-	NH3		Cl-	NH3		Cl-	NH3		Cl-	NH3
E	-604.689	-1064.97	-661.244	-564.169	-1024.48	-620.73	-564.17	-1024.48	-620.731	-642.809	-1103.11	-699.368	-990.451	-1450.78	-1047.02	-1421.06	-1881.37	-1477.62	-1223.27	-1683.58	-1279.83	-1025.48	-1485.79	-1082.05	-8058.28	-8518.6	-8114.85	-1716.3	-2176.61	-1772.87	-536.032	-996.321	-592.589	-635.296	-1095.6	-691.857	-1228.59	-1688.91	-1285.16	-680.915	-1141.19	-737.472	-1250.63	-1710.91	-1307.18	-374.354	-834.65	-430.915	-671.383
E+ZPE	-604.576	-1064.85	-661.095	-564.113	-1024.42	-620.637	-564.114	-1024.42	-620.638	-642.696	-1103	-699.219	-990.369	-1450.7	-1046.9	-1421.02	-1881.32	-1477.54	-1223.23	-1683.53	-1279.75	-1025.43	-1485.74	-1081.96	-8058.28	-8518.59	-8114.8	-1716.3	-2176.6	-1772.82	-536.009	-996.298	-592.531	-635.282	-1095.58	-691.806	-1228.59	-1688.9	-1285.11	-680.793	-1141.07	-737.314	-1250.52	-1710.81	-1307.04	-374.335	-834.631	-430.86	-671.374
dH	-604.568	-1064.84	-661.083	-564.105	-1024.41	-620.625	-564.106	-1024.41	-620.626	-642.686	-1102.99	-699.204	-990.352	-1450.68	-1046.88	-1421.01	-1881.31	-1477.53	-1223.21	-1683.52	-1279.74	-1025.42	-1485.72	-1081.94	-8058.27	-8518.58	-8114.79	-1716.29	-2176.59	-1772.81	-536.004	-996.291	-592.521	-635.276	-1095.57	-691.796	-1228.58	-1688.89	-1285.1	-680.783	-1141.06	-737.301	-1250.51	-1710.8	-1307.03	-374.331	-834.624	-430.851	-671.368
dG	-604.608	-1064.89	-661.135	-564.146	-1024.46	-620.677	-564.147	-1024.46	-620.678	-642.734	-1103.04	-699.263	-990.412	-1450.75	-1046.95	-1421.06	-1881.37	-1477.59	-1223.27	-1683.57	-1279.8	-1025.47	-1485.78	-1082	-8058.31	-8518.63	-8114.84	-1716.33	-2176.64	-1772.86	-536.038	-996.331	-592.567	-635.311	-1095.62	-691.841	-1228.62	-1688.94	-1285.16	-680.828	-1141.11	-737.355	-1250.55	-1710.85	-1307.08	-374.36	-834.66	-430.89	-671.403
dGTruhlar	-604.608	-1064.89	-661.132	-564.145	-1024.46	-620.674	-564.147	-1024.46	-620.675	-642.733	-1103.04	-699.259	-990.411	-1450.74	-1046.94	-1421.06	-1881.36	-1477.59	-1223.26	-1683.57	-1279.79	-1025.47	-1485.78	-1082	-8058.31	-8518.63	-8114.84	-1716.33	-2176.64	-1772.86	-536.038	-996.331	-592.564	-635.311	-1095.61	-691.839	-1228.62	-1688.94	-1285.15	-680.828	-1141.11	-737.352	-1250.55	-1710.84	-1307.08	-374.36	-834.66	-430.889	-671.403
dGGrimme	-604.608	-1064.89	-661.133	-564.145	-1024.46	-620.674	-564.147	-1024.46	-620.675	-642.733	-1103.04	-699.26	-990.411	-1450.74	-1046.94	-1421.06	-1881.36	-1477.59	-1223.26	-1683.57	-1279.79	-1025.47	-1485.78	-1082	-8058.31	-8518.63	-8114.84	-1716.33	-2176.64	-1772.86	-536.038	-996.331	-592.565	-635.311	-1095.61	-691.84	-1228.62	-1688.94	-1285.15	-680.828	-1141.11	-737.352	-1250.55	-1710.84	-1307.08	-374.36	-834.66	-430.89	-671.403
σ-hole (0.001)
σ*-ELUMO
dC-I
dI-A
Bindung
E		-13.0296	-3.66026		-34.7797	-6.88126		-33.1657	-6.60139		-30.1549	-5.98644		-46.1451	-10.0539		-29.0123	-6.69427		-29.7358	-6.97539		-29.7697	-7.05697		-34.9466	-7.99446		-32.8739	-7.72213		-20.694	-5.04454		-27.7422	-6.77898		-34.7979	-7.46045		-15.0464	-4.48983		-19.8249	-4.99999		-25.3225	-7.14984
E+ZPE		-13.1363	-2.73719		-34.5494	-5.63566		-32.9932	-5.39469		-30.0596	-4.80107		-45.9261	-8.64833		-28.9941	-5.56412		-29.7496	-5.83583		-29.8406	-5.92243		-34.7759	-6.76455		-32.6738	-6.39557		-20.6783	-4.06249		-27.7516	-5.59487		-34.7082	-6.33533		-15.2566	-3.65461		-19.9385	-4.01857		-25.2058	-5.93875
dH		-13.1827	-2.40587		-34.7646	-5.48004		-33.1369	-5.21585		-30.2064	-4.62035		-46.0385	-8.56111		-29.0129	-5.91553		-29.7728	-6.19665		-29.8669	-6.28827		-34.7872	-7.16741		-32.702	-6.26568		-20.7185	-3.75188		-27.7779	-5.42293		-34.6862	-6.69427		-15.1958	-3.84663		-19.9742	-3.71172		-25.2811	-6.05421
dG		-6.31839	4.1949		-27.0419	1.10379		-25.5842	1.59701		-22.5928	2.43473		-38.9319	-1.76267		-22.0651	2.8834		-23.6376	1.80158		-23.3176	2.12537		-27.8131	1.82417		-25.6689	0.416666		-13.8523	2.61044		-20.812	1.72565		-28.6709	0.69528		-8.99409	4.22941		-12.9794	2.56777		-18.3383	1.73757
dGTruhlar		-5.59362	5.80258		-26.9283	3.15512		-25.4888	3.3076		-22.5326	4.01543		-37.9969	0.0138052		-21.2155	3.8209		-22.8162	2.75978		-22.5784	3.0202		-27.1912	2.57467		-25.2459	1.72126		-13.4845	4.33797		-20.4863	3.02083		-27.8915	1.54116		-7.71773	5.44741		-12.3688	4.68122		-18.0773	2.32178
dGGrimme		-5.65888	5.52835		-26.863	2.57655		-25.4141	2.93109		-22.3751	3.66905		-38.2266	-0.412273		-21.3711	3.67218		-22.9549	2.59036		-22.6713	2.89219		-27.2119	2.51066		-25.2045	1.5443		-13.4224	3.99472		-20.4198	2.84575		-27.9304	1.45645		-8.01329	5.21523		-12.4033	4.14595		-17.9857	2.31425
pKJ
M06-2X-D3/def2TZVP(D)	Acetal			Bisaldehyd			Bisaldehyd C2			Bisketon c2			C6(CN)5I			C6F3I3			p-C6F4I2			C6F5I			CBr3I			CCl3I			CF2HI			CF3I			CI3I			Diketon			Dithian			HCCI			ICCI
scaling: 0.9753c		Cl-	NH3		Cl-	NH3		Cl-	NH3		Cl-	NH3		Cl-	NH3		Cl-	NH3		Cl-	NH3		Cl-	NH3		Cl-	NH3		Cl-	NH3		Cl-	NH3		Cl-	NH3		Cl-	NH3		Cl-	NH3		Cl-	NH3		Cl-	NH3
E	-604.689	-1064.97	-661.245	-564.169	-1024.48	-620.73	-564.171	-1024.48	-620.731	-642.809	-1103.12	-699.369	-990.451	-1450.78	-1047.02	-1421.06	-1881.37	-1477.63	-1223.27	-1683.58	-1279.84	-1025.49	-1485.79	-1082.05	-8058.29	-8518.6	-8114.85	-1716.31	-2176.62	-1772.87	-536.032	-996.326	-592.59	-635.297	-1095.6	-691.857	-1228.59	-1688.91	-1285.16	-680.915	-1141.2	-737.472	-1250.63	-1710.92	-1307.18	-374.354	-834.654	-430.915	-671.383
E+ZPE	-604.579	-1064.86	-661.1	-564.114	-1024.43	-620.639	-564.116	-1024.43	-620.64	-642.699	-1103.01	-699.223	-990.371	-1450.7	-1046.9	-1421.02	-1881.33	-1477.55	-1223.23	-1683.53	-1279.75	-1025.44	-1485.74	-1081.96	-8058.28	-8518.59	-8114.81	-1716.3	-2176.61	-1772.82	-536.01	-996.304	-592.533	-635.283	-1095.59	-691.808	-1228.59	-1688.9	-1285.11	-680.796	-1141.08	-737.318	-1250.52	-1710.81	-1307.05	-374.336	-834.636	-430.861	-671.374
dH	-604.571	-1064.85	-661.088	-564.107	-1024.42	-620.628	-564.108	-1024.42	-620.628	-642.689	-1102.99	-699.208	-990.354	-1450.68	-1046.88	-1421.01	-1881.31	-1477.53	-1223.22	-1683.52	-1279.74	-1025.42	-1485.73	-1081.95	-8058.27	-8518.58	-8114.79	-1716.29	-2176.6	-1772.81	-536.005	-996.296	-592.523	-635.277	-1095.58	-691.798	-1228.58	-1688.89	-1285.1	-680.786	-1141.07	-737.304	-1250.51	-1710.8	-1307.03	-374.331	-834.629	-430.853	-671.368
dG	-604.612	-1064.9	-661.139	-564.148	-1024.46	-620.679	-564.149	-1024.46	-620.681	-642.737	-1103.05	-699.267	-990.415	-1450.75	-1046.95	-1421.06	-1881.37	-1477.6	-1223.27	-1683.58	-1279.8	-1025.47	-1485.78	-1082.01	-8058.31	-8518.63	-8114.85	-1716.33	-2176.65	-1772.86	-536.039	-996.337	-592.569	-635.312	-1095.62	-691.843	-1228.62	-1688.94	-1285.16	-680.832	-1141.12	-737.361	-1250.56	-1710.85	-1307.09	-374.361	-834.665	-430.892	-671.403
dGTruhlar	-604.612	-1064.9	-661.137	-564.147	-1024.46	-620.676	-564.148	-1024.46	-620.677	-642.736	-1103.05	-699.264	-990.413	-1450.75	-1046.95	-1421.06	-1881.37	-1477.59	-1223.27	-1683.58	-1279.8	-1025.47	-1485.78	-1082	-8058.31	-8518.63	-8114.85	-1716.33	-2176.64	-1772.86	-536.039	-996.336	-592.567	-635.312	-1095.62	-691.841	-1228.62	-1688.94	-1285.16	-680.831	-1141.12	-737.357	-1250.56	-1710.85	-1307.08	-374.361	-834.665	-430.891	-671.403
dGGrimme	-604.612	-1064.9	-661.137	-564.147	-1024.46	-620.677	-564.148	-1024.46	-620.678	-642.736	-1103.05	-699.264	-990.413	-1450.75	-1046.95	-1421.06	-1881.37	-1477.59	-1223.27	-1683.58	-1279.8	-1025.47	-1485.78	-1082	-8058.31	-8518.63	-8114.85	-1716.33	-2176.64	-1772.86	-536.039	-996.336	-592.567	-635.312	-1095.62	-691.842	-1228.62	-1688.94	-1285.16	-680.831	-1141.12	-737.358	-1250.56	-1710.85	-1307.08	-374.361	-834.664	-430.891	-671.403
σ-hole (0.001)
σ*-ELUMO
dC-I
dI-A
Bindung
E		-9.36996	-3.73933		-29.6674	-6.94778		-28.1551	-6.66415		-25.2196	-6.0586		-40.8508	-10.0772		-24.422	-6.75576		-25.1273	-7.03375		-25.1204	-7.10779		-30.2754	-8.10867		-28.6301	-7.89657		-16.9032	-5.12675		-23.44	-6.8593		-29.9077	-7.55082		-11.0416	-4.56136		-15.5867	-5.07655		-21.0096	-7.19063
E+ZPE		-9.45091	-2.8583		-29.4358	-5.7279		-27.9831	-5.50263		-25.0916	-4.90775		-40.6601	-8.72049		-24.39	-5.65699		-25.1198	-5.90047		-25.1688	-5.93624		-30.1054	-6.82353		-28.4343	-6.64469		-16.8656	-4.17168		-23.4475	-5.70845		-29.8155	-6.39243		-11.1998	-3.7023		-15.6501	-4.1334		-20.9042	-6.0153
dH		-9.46472	-2.49686		-29.6278	-5.56412		-28.1074	-5.29555		-25.2334	-4.70757		-40.7523	-8.61005		-24.3906	-5.40222		-25.1255	-5.69088		-25.175	-5.753		-30.1047	-6.67481		-28.45	-6.46648		-16.8869	-3.846		-23.4519	-5.51643		-29.7828	-6.19916		-11.1333	-3.32078		-15.6676	-3.80082		-20.9506	-6.10817
dG		-2.78991	3.92946		-21.9986	1.38742		-20.6388	1.30836		-17.628	2.28727		-34.1258	-1.93398		-17.5301	0.702183		-19.0788	0.558483		-18.7205	1.11822		-23.1865	-0.0696535		-21.4765	-0.20143		-10.1462	2.48996		-16.5982	1.56187		-23.8171	-0.400978		-4.86068	2.81563		-8.78701	2.25087		-14.1472	1.60705
dGTruhlar		-1.97101	5.65511		-21.8693	3.00702		-20.5333	3.17959		-17.5508	3.87738		-33.1595	-0.0765561		-16.6817	3.25238		-18.2128	2.1831		-17.9524	2.47364		-22.532	1.37738		-21.0159	1.46147		-9.69815	4.19929		-16.2098	2.88215		-23.0114	0.960089		-3.70607	4.90461		-8.13252	4.53815		-13.809	2.22075
dGGrimme		-2.0507	5.32881		-21.7946	2.65123		-20.4468	2.72151		-17.4209	3.52158		-33.4054	-0.544678		-16.816	2.47427		-18.371	1.85115		-18.0472	2.26845		-22.5702	1.13203		-20.9939	1.11195		-9.6605	3.86734		-16.1653	2.69452		-23.0666	0.778111		-3.93009	4.41327		-8.17017	3.91879		-13.7431	2.19816
pKJ
B3LYP-D3/def2TZVP(D)	Acetal			Bisaldehyd			Bisaldehyd C2			Bisketon c2			C6(CN)5I			C6F3I3			p-C6F4I2			C6F5I			CBr3I			CCl3I			CF2HI			CF3I			CI3I			Diketon			Dithian			HCCI			ICCI
scaling: 0.9902c		Cl-	NH3		Cl-	NH3		Cl-	NH3		Cl-	NH3		Cl-	NH3		Cl-	NH3		Cl-	NH3		Cl-	NH3		Cl-	NH3		Cl-	NH3		Cl-	NH3		Cl-	NH3		Cl-	NH3		Cl-	NH3		Cl-	NH3		Cl-	NH3
E	-605	-1065.32	-661.592	-564.46	-1024.81	-621.058	-564.461	-1024.81	-621.058	-643.147	-1103.49	-699.743	-990.881	-1451.25	-1047.48	-1421.77	-1882.11	-1478.36	-1223.84	-1684.18	-1280.44	-1025.91	-1486.26	-1082.51	-8058.44	-8518.79	-8115.04	-1716.58	-2176.93	-1773.18	-536.293	-996.623	-592.887	-635.583	-1095.92	-692.181	-1229.3	-1689.65	-1285.9	-681.261	-1141.58	-737.854	-1250.95	-1711.28	-1307.54	-374.561	-834.897	-431.159	-671.759
E+ZPE	-604.89	-1065.21	-661.447	-564.405	-1024.76	-620.967	-564.406	-1024.76	-620.967	-643.036	-1103.38	-699.597	-990.801	-1451.17	-1047.37	-1421.72	-1882.07	-1478.28	-1223.79	-1684.14	-1280.35	-1025.86	-1486.21	-1082.42	-8058.43	-8518.79	-8115	-1716.57	-2176.92	-1773.13	-536.271	-996.602	-592.826	-635.57	-1095.91	-692.127	-1229.29	-1689.64	-1285.85	-681.142	-1141.46	-737.699	-1250.85	-1711.17	-1307.4	-374.543	-834.879	-431.105	-671.749
dH	-604.882	-1065.2	-661.435	-564.397	-1024.75	-620.955	-564.398	-1024.75	-620.956	-643.026	-1103.37	-699.582	-990.784	-1451.15	-1047.35	-1421.71	-1882.05	-1478.27	-1223.78	-1684.12	-1280.34	-1025.85	-1486.19	-1082.41	-8058.43	-8518.78	-8114.99	-1716.56	-2176.91	-1773.12	-536.266	-996.594	-592.817	-635.564	-1095.9	-692.118	-1229.28	-1689.63	-1285.84	-681.132	-1141.45	-737.685	-1250.84	-1711.16	-1307.39	-374.538	-834.872	-431.097	-671.743
dG	-604.923	-1065.25	-661.488	-564.438	-1024.79	-621.007	-564.439	-1024.79	-621.008	-643.075	-1103.42	-699.642	-990.845	-1451.22	-1047.42	-1421.76	-1882.11	-1478.33	-1223.83	-1684.18	-1280.4	-1025.9	-1486.25	-1082.47	-8058.47	-8518.83	-8115.04	-1716.6	-2176.96	-1773.17	-536.301	-996.635	-592.864	-635.599	-1095.94	-692.164	-1229.33	-1689.69	-1285.9	-681.177	-1141.5	-737.743	-1250.88	-1711.21	-1307.45	-374.568	-834.909	-431.136	-671.779
dGTruhlar	-604.923	-1065.24	-661.484	-564.438	-1024.79	-621.004	-564.439	-1024.79	-621.004	-643.073	-1103.42	-699.637	-990.843	-1451.21	-1047.41	-1421.76	-1882.11	-1478.33	-1223.83	-1684.18	-1280.4	-1025.9	-1486.25	-1082.47	-8058.47	-8518.83	-8115.04	-1716.6	-2176.96	-1773.17	-536.301	-996.634	-592.86	-635.599	-1095.94	-692.161	-1229.33	-1689.68	-1285.89	-681.177	-1141.5	-737.739	-1250.88	-1711.21	-1307.44	-374.568	-834.908	-431.135	-671.779
dGGrimme	-604.923	-1065.24	-661.485	-564.438	-1024.79	-621.005	-564.439	-1024.79	-621.005	-643.073	-1103.42	-699.638	-990.843	-1451.21	-1047.41	-1421.76	-1882.11	-1478.33	-1223.83	-1684.18	-1280.4	-1025.9	-1486.25	-1082.47	-8058.47	-8518.83	-8115.04	-1716.6	-2176.96	-1773.17	-536.301	-996.634	-592.861	-635.599	-1095.94	-692.162	-1229.33	-1689.68	-1285.9	-681.177	-1141.5	-737.74	-1250.88	-1711.21	-1307.44	-374.568	-834.908	-431.135	-671.779
σ-hole (0.001)
σ*-ELUMO
dC-I
dI-A
Bindung
E		-9.17795	-3.77823		-31.7601	-7.68259		-30.4932	-7.40335		-26.772	-6.50727		-41.4915	-10.7034		-25.1186	-7.03124		-25.5365	-7.31801		-25.5082	-7.40963		-31.4244	-8.81838		-29.4848	-8.54102		-16.9503	-5.33678		-23.6307	-7.26235		-31.7915	-8.39607		-11.3353	-4.68749		-15.8697	-5.22338		-20.9293	-7.41653
E+ZPE		-9.37687	-2.93925		-31.6327	-6.33721		-30.3476	-6.06989		-26.6854	-5.23531		-41.3692	-9.1654		-25.17	-5.82266		-25.6112	-6.09437		-25.6444	-6.19038		-31.3428	-7.32366		-29.4465	-7.10654		-17.0193	-1.76895		-23.7167	-3.58433		-31.6861	-6.93397		-11.5154	-3.72552		-16.0329	-4.18549		-20.908	-6.13641
dH		-9.39695	-2.52321		-31.7689	-6.22928		-30.448	-5.93247		-26.7877	-5.08533		-41.435	-9.11143		-25.1437	-5.60491		-25.5955	-5.89356		-25.63	-5.99397		-31.2863	-7.25275		-29.3957	-7.00677		-17.0199	-1.45833		-23.701	-3.37788		-31.629	-6.8455		-11.4558	-3.37851		-16.0366	-3.87738		-20.9324	-6.26442
dG		-2.67005	2.93298		-24.3392	0.478789		-23.0748	0.828939		-19.193	1.88629		-34.5343	-2.85266		-19.4471	-0.53903		-19.2225	-0.431726		-19.2507	-0.246611		-24.577	-0.0251004		-22.6129	-0.252259		-10.315	4.36307		-16.8951	2.96184		-25.7906	-0.484437		-5.12047	2.75476		-9.2043	1.91014		-14.1535	1.56752
dGTruhlar		-1.86245	5.57479		-24.1283	2.50502		-22.9267	2.68135		-19.3047	3.5128		-33.4977	-0.420431		-18.5598	2.06011		-18.3201	2.06764		-18.4626	2.32116		-23.8535	1.66855		-22.1109	1.77083		-9.85879	6.66038		-16.4884	5.06086		-24.8933	1.26067		-4.02484	4.91967		-8.53538	4.52748		-13.8083	2.12161
dGGrimme		-1.95469	4.83684		-24.0763	1.92394		-22.8558	2.20946		-19.0474	3.14445		-33.7575	-1.18223		-18.6935	1.26129		-18.4783	1.3071		-18.5536	1.53426		-23.8899	1.28514		-22.0864	1.22051		-9.81989	6.0517		-16.4458	4.503		-24.9887	0.870355		-4.22627	4.39633		-8.56801	3.75188		-13.7437	2.12914
pKJ
M05-2X-D3/def2-TZVP(D)	Acetal					Bisaldehyd					Bisaldehyd C2					Bisketon c2					C6(CN)5I					C6F3I3					p-C6F4I2					C6F5I					CBr3I					CCl3I
scaling 0.9686c		Anion	rad.an	Cl-	NH3		Anion	rad.an	Cl-	NH3		Anion	rad.an	Cl-	NH3		Anion	rad.an	Cl-	NH3		Anion	rad.an	Cl-	NH3		Anion	rad.an	Cl-	NH3		Anion	rad.an	Cl-	NH3		Anion	rad.an	Cl-	NH3		Anion	rad.an	Cl-	NH3		Anion	rad.an	Cl-
E	-604.812	-307.08	-604.863	-1065.1	-661.385	-564.273	-266.678	-564.362	-1024.6	-620.851	-564.275	-266.673	-564.36	-1024.59	-620.852	-642.943	-345.33	-643.022	-1103.26	-699.519	-990.672	-693.079	-990.79	-1451.01	-1047.26	-1421.3	-1123.66	-1421.36	-1881.61	-1477.88	-1223.5	-925.863	-1223.56	-1683.82	-1280.08	-1025.7	-728.063		-1486.02	-1082.28	-8058.05	-7760.43	-8058.12	-8518.37	-8114.63	-1716.37	-1418.74	-1716.44	-2176.69
E+ZPE	-604.702	-306.976	-604.755	-1064.99	-661.24	-564.218	-266.625	-564.307	-1024.54	-620.761	-564.219	-266.62	-564.306	-1024.54	-620.762	-642.833	-345.223	-642.912	-1103.15	-699.374	-990.591	-693.001	-990.711	-1450.93	-1047.14	-1421.26	-1123.62	-1421.31	-1881.57	-1477.8	-1223.45	-925.82	-1223.51	-1683.77	-1280	-1025.65	-728.017		-1485.97	-1082.2	-8058.04	-7760.43	-8058.12	-8518.36	-8114.59	-1716.36	-1418.73	-1716.43	-2176.68
dH	-604.694	-306.97	-604.746	-1064.98	-661.228	-564.21	-266.619	-564.299	-1024.53	-620.749	-564.212	-266.614	-564.298	-1024.53	-620.75	-642.822	-345.214	-642.901	-1103.13	-699.359	-990.575	-692.986	-990.695	-1450.91	-1047.12	-1421.24	-1123.61	-1421.3	-1881.55	-1477.78	-1223.44	-925.809	-1223.5	-1683.75	-1279.98	-1025.64	-728.007		-1485.95	-1082.18	-8058.03	-7760.42	-8058.11	-8518.35	-8114.57	-1716.35	-1418.72	-1716.42	-2176.67
dG	-604.735	-307.004	-604.792	-1065.03	-661.279	-564.251	-266.653	-564.342	-1024.58	-620.8	-564.253	-266.648	-564.341	-1024.58	-620.801	-642.871	-345.256	-642.952	-1103.19	-699.418	-990.635	-693.041	-990.756	-1450.98	-1047.19	-1421.3	-1123.66	-1421.36	-1881.62	-1477.85	-1223.49	-925.856	-1223.55	-1683.81	-1280.04	-1025.69	-728.05		-1486.01	-1082.24	-8058.08	-7760.46	-8058.16	-8518.4	-8114.63	-1716.39	-1418.76	-1716.47	-2176.71
dGTruhlar	-604.735	-307.004	-604.79	-1065.03	-661.277	-564.251	-266.653	-564.342	-1024.58	-620.798	-564.252	-266.648	-564.34	-1024.58	-620.799	-642.869	-345.255	-642.95	-1103.19	-699.414	-990.634	-693.04	-990.754	-1450.98	-1047.19	-1421.3	-1123.66	-1421.36	-1881.61	-1477.84	-1223.49	-925.856	-1223.55	-1683.81	-1280.04	-1025.69	-728.05		-1486.01	-1082.24	-8058.08	-7760.46	-8058.16	-8518.4	-8114.63	-1716.39	-1418.76	-1716.47	-2176.71
dGGrimme	-604.735	-307.004	-604.79	-1065.03	-661.277	-564.251	-266.653	-564.342	-1024.58	-620.798	-564.252	-266.648	-564.34	-1024.58	-620.799	-642.869	-345.255	-642.95	-1103.19	-699.415	-990.634	-693.04	-990.754	-1450.98	-1047.19	-1421.3	-1123.66	-1421.36	-1881.61	-1477.84	-1223.49	-925.856	-1223.55	-1683.81	-1280.04	-1025.69	-728.05		-1486.01	-1082.24	-8058.08	-7760.46	-8058.16	-8518.4	-8114.63	-1716.39	-1418.76	-1716.47	-2176.71
σ-hole (0.001)	0.0143687			0.103121		0.047894			0.171059		0.0463553			0.165985		0.0397841			0.158722		0.0742264			0.194767		0.0464345			0.157037		0.0489796			0.1589		0.0506242			0.156884		0.047691	125.213		0.172197		0.0459908	120.749		0.16086
σ-hole (0.0004)	0.00589621					0.0357479					0.0347041					0.0286246					0.0593791					0.0334233					0.0363055					0.0371495					0.0351074	92.1744				0.03306	86.799
σ*	0.00163			0.13822		-0.07098			0.04675		-0.06073			0.05437		-0.05539			0.06203		-0.06175			0.06791		-0.04782			0.11071		-0.03611			0.10228		-0.03125			0.9358		-0.07636			0.04237		-0.06078			0.07787
LUMO	0.00163					-0.07098					-0.06073					-0.05539					-0.13533					-0.04782					-0.03611					-0.03125					-0.07636					-0.06078
dC-I
dI-A
Bindung		deiodination	e-affinity
E		340.925	-31.6836	-8.30069	-3.17645		255.11	-55.6287	-30.4693	-6.69301		259.407	-53.6068	-28.792	-6.37424		265.77	-49.7797	-25.6758	-5.73982		253.824	-74.1013	-40.9588	-9.89582		280.453	-34.8224	-24.69	-6.50601		281.425	-34.545	-25.3614	-6.78212		282.634	643637	-25.2961	-6.84738		267.474	-48.2724	-30.2422	-7.90536		278.979	-44.6448	-27.7535
E+ZPE		337.07	-33.0114	-8.37411	-2.30735		253.595	-56.1828	-30.2309	-5.43297		257.833	-54.1967	-28.6132	-5.17444		264.097	-50.0507	-25.5202	-4.5143		252.191	-75.2314	-40.7529	-8.48894		278.411	-35.9029	-24.6674	-5.33696		279.375	-35.6224	-25.3539	-5.59926		280.476	643606	-25.3369	-5.67268		265.751	-49.2369	-30.0765	-6.60516		276.856	-45.5496	-27.5633
dH		337.653	-32.1931	-8.4036	-1.93461		253.922	-55.9795	-30.4298	-5.29994		258.181	-53.9344	-28.7393	-5.00125		264.368	-49.887	-25.6783	-4.35742		252.515	-75.222	-40.8533	-8.41113		278.844	-35.4725	-24.6693	-5.13491		279.776	-35.2277	-25.3639	-5.41352		280.889	643599	-25.3514	-5.48882		266.395	-48.7518	-30.074	-6.46711		277.649	-45.0319	-27.5727
dG		329.209	-35.7617	-1.67043	4.55007		246.584	-56.9621	-22.7823	2.05446		250.754	-55.121	-21.2644	2.23707		256.885	-50.9117	-17.9756	2.72025		243.834	-75.7761	-33.7895	-1.32153		270.395	-38.4945	-17.8031	2.0005		270.69	-38.6652	-19.2997	0.970129		272.255	643629	-18.4607	1.27635		256.897	-51.0522	-23.1519	0.312499		268.318	-47.3663	-20.6199
dGTruhlar		329.209	-34.695	-0.862197	6.10127		246.347	-57.0123	-22.6349	3.28313		250.416	-55.0878	-21.154	3.46197		256.138	-50.7429	-17.9442	4.31224		243.708	-75.5069	-32.8275	0.109187		270.276	-36.6064	-16.9377	3.54417		270.338	-37.3675	-18.435	2.48807		272.127	643629	-17.6926	2.7648		256.897	-50.2785	-22.5113	1.54304		268.318	-46.9822	-20.1506
dGGrimme		329.17	-34.8506	-0.948794	5.87662		246.276	-56.9841	-22.5753	3.10554		250.368	-55.0896	-21.0749	3.31011		256.257	-50.7454	-17.8075	3.9257		243.61	-75.6343	-33.0741	-0.154367		270.169	-37.3155	-17.0808	3.2574		270.421	-37.7183	-18.5937	2.20067		272.117	643629	-17.7911	2.50251		256.854	-50.3651	-22.5451	1.4006		268.312	-46.8686	-20.1336
pKJ
wB97xD/def2-TZVP(D)	Acetal			Bisaldehyd			Bisaldehyd C2			Bisketon c2			C6(CN)5I			C6F3I3			p-C6F4I2			C6F5I			CBr3I			CCl3I			CF2HI			CF3I			CI3I			Diketon			Dithian			HCCI			ICCI
scaling: 0.9790c		Cl-	NH3		Cl-	NH3		Cl-	NH3		Cl-	NH3		Cl-	NH3		Cl-	NH3		Cl-	NH3		Cl-	NH3		Cl-	NH3		Cl-	NH3		Cl-	NH3		Cl-	NH3		Cl-	NH3		Cl-	NH3		Cl-	NH3		Cl-	NH3
E	-604.875	-1065.17	-661.445	-564.344	-1024.67	-620.919	-564.345	-1024.67	-620.92	-643.001	-1103.32	-699.575	-990.578	-1450.92	-1047.16	-1421.54	-1881.86	-1478.12	-1223.61	-1683.92	-1280.18	-1025.67	-1485.99	-1082.24	-8058.51	-8518.83	-8115.08	-1716.5	-2176.82	-1773.07	-536.205	-996.512	-592.778	-635.471	-1095.79	-692.046	-1229.21	-1689.54	-1285.79	-681.107	-1141.4	-737.679	-1250.83	-1711.14	-1307.41	-374.509	-834.823	-431.085	-671.691
E+ZPE	-604.764	-1065.06	-661.299	-564.289	-1024.61	-620.828	-564.29	-1024.61	-620.829	-642.891	-1103.21	-699.429	-990.497	-1450.84	-1047.04	-1421.5	-1881.82	-1478.04	-1223.56	-1683.88	-1280.1	-1025.62	-1485.94	-1082.16	-8058.5	-8518.83	-8115.04	-1716.49	-2176.81	-1773.03	-536.183	-996.49	-592.72	-635.457	-1095.77	-691.997	-1229.21	-1689.53	-1285.75	-680.987	-1141.29	-737.523	-1250.73	-1711.04	-1307.27	-374.491	-834.805	-431.031	-671.682
dH	-604.757	-1065.05	-661.287	-564.281	-1024.6	-620.817	-564.282	-1024.6	-620.817	-642.88	-1103.2	-699.414	-990.481	-1450.82	-1047.02	-1421.49	-1881.8	-1478.02	-1223.55	-1683.86	-1280.08	-1025.61	-1485.92	-1082.14	-8058.49	-8518.82	-8115.03	-1716.48	-2176.8	-1773.02	-536.178	-996.483	-592.711	-635.452	-1095.77	-691.987	-1229.2	-1689.52	-1285.74	-680.978	-1141.27	-737.51	-1250.72	-1711.02	-1307.25	-374.486	-834.798	-431.023	-671.676
dG	-604.797	-1065.1	-661.34	-564.322	-1024.65	-620.869	-564.323	-1024.65	-620.869	-642.928	-1103.25	-699.473	-990.541	-1450.89	-1047.09	-1421.54	-1881.86	-1478.09	-1223.6	-1683.92	-1280.15	-1025.66	-1485.98	-1082.2	-8058.53	-8518.86	-8115.08	-1716.52	-2176.85	-1773.07	-536.212	-996.524	-592.757	-635.487	-1095.81	-692.033	-1229.24	-1689.57	-1285.79	-681.023	-1141.33	-737.566	-1250.77	-1711.07	-1307.31	-374.516	-834.834	-431.062	-671.711
dGTruhlar	-604.797	-1065.1	-661.336	-564.322	-1024.65	-620.865	-564.322	-1024.65	-620.866	-642.927	-1103.25	-699.469	-990.539	-1450.89	-1047.09	-1421.54	-1881.86	-1478.08	-1223.6	-1683.92	-1280.14	-1025.66	-1485.98	-1082.2	-8058.53	-8518.86	-8115.08	-1716.52	-2176.85	-1773.07	-536.212	-996.523	-592.754	-635.487	-1095.81	-692.03	-1229.24	-1689.57	-1285.79	-681.023	-1141.32	-737.563	-1250.77	-1711.07	-1307.31	-374.516	-834.833	-431.061	-671.711
dGGrimme	-604.797	-1065.1	-661.337	-564.321	-1024.65	-620.866	-564.322	-1024.65	-620.866	-642.927	-1103.25	-699.47	-990.539	-1450.89	-1047.09	-1421.54	-1881.86	-1478.08	-1223.6	-1683.92	-1280.14	-1025.66	-1485.98	-1082.2	-8058.53	-8518.86	-8115.08	-1716.52	-2176.85	-1773.07	-536.212	-996.523	-592.754	-635.487	-1095.81	-692.031	-1229.24	-1689.57	-1285.79	-681.023	-1141.32	-737.563	-1250.77	-1711.07	-1307.31	-374.516	-834.833	-431.061	-671.711
σ-hole (0.001)
σ*-ELUMO
dC-I
dI-A
Bindung
E		-8.67092	-3.74309		-27.9411	-6.98606		-26.7175	-6.73192		-23.5027	-6.0404		-39.3486	-10.1424		-22.8325	-6.59763		-23.5121	-6.85303		-23.2461	-6.87938		-28.2661	-8.10177		-27.1768	-7.96058		-15.9525	-5.09475		-21.8794	-6.70682		-27.9386	-7.65435		-10.1324	-4.49234		-14.6034	-5.0822		-20.2416	-7.11532
E+ZPE		-8.75752	-2.8194		-27.7309	-5.7392		-26.5141	-5.46623		-23.2818	-4.76907		-39.1672	-8.60691		-22.8012	-5.40474		-23.4977	-5.66327		-23.2919	-5.70155		-28.1086	-6.67356		-27.0507	-6.57567		-15.9387	-4.03614		-21.8894	-5.5522		-27.7641	-6.26254		-10.2278	-3.45695		-14.6624	-3.98217		-20.1393	-5.86156
dH		-8.78387	-2.46611		-27.9072	-5.56726		-26.6428	-5.28865		-23.4437	-4.60027		-39.2532	-8.57303		-22.793	-5.18573		-23.4964	-5.44427		-23.2887	-5.48192		-28.1005	-6.58194		-27.0425	-6.46021		-15.9538	-3.75941		-21.89	-5.33006		-27.7579	-6.15335		-10.1795	-3.1639		-14.6712	-3.71109		-20.1882	-5.97765
dG		-2.06827	3.7889		-20.3256	1.23055		-19.1685	1.74071		-15.8182	2.26782		-32.6261	-1.45582		-17.035	0.604919		-17.4899	0.468122		-16.4646	0.801329		-21.2016	0.811997		-20.1236	-0.0614959		-9.24823	2.71774		-15.0646	1.2431		-21.6911	0.374623		-3.79517	3.53915		-7.84072	2.97314		-13.3766	1.79028
dGTruhlar		-1.23557	5.753		-20.197	2.93549		-19.0694	3.15449		-15.7304	4.05496		-31.6867	0.104166		-16.1753	2.41089		-16.597	2.42218		-15.6802	2.72464		-20.5459	2.27786		-19.6649	1.6265		-8.77885	4.40637		-14.6517	3.04342		-20.9494	1.89445		-2.73719	5.19766		-7.16929	4.69126		-13.0503	2.36696
dGGrimme		-1.33722	5.31249		-20.1186	2.5753		-18.9815	2.94741		-15.593	3.627		-31.9132	-0.225903		-16.3052	2.01932		-16.7626	1.95155		-15.7756	2.27974		-20.5861	2.01117		-19.6391	1.24874		-8.74246	4.07253		-14.6109	2.64244		-20.9914	1.61709		-2.91854	4.89645		-7.20192	4.36684		-12.9781	2.36822
pKJ
M05-2X-D3/def2SVP(D)	Acetal			Bisaldehyd			Bisaldehyd C2			Bisketon c2			C6(CN)5I			C6F3I3			p-C6F4I2			C6F5I			CBr3I			CCl3I			CF2HI			CF3I			CI3I			Diketon			Dithian			HCCI			ICCI
scaling: 0.9680c		Cl-	NH3		Cl-	NH3		Cl-	NH3		Cl-	NH3		Cl-	NH3		Cl-	NH3		Cl-	NH3		Cl-	NH3		Cl-	NH3		Cl-	NH3		Cl-	NH3		Cl-	NH3		Cl-	NH3		Cl-	NH3		Cl-	NH3		Cl-	NH3
E	-604.44	-1064.58	-660.941	-563.943	-1024.12	-620.45	-563.946	-1024.12	-620.453	-642.524	-1102.69	-699.03	-989.852	-1450.04	-1046.37	-1420.65	-1880.82	-1477.16	-1222.73	-1682.9	-1279.24	-1024.82	-1484.98	-1081.32	-8057.09	-8517.27	-8113.6	-1715.86	-2176.03	-1772.37	-535.821	-995.974	-592.324	-634.985	-1095.15	-691.492	-1228.65	-1688.83	-1285.16	-680.606	-1140.75	-737.109	-1250.28	-1710.43	-1306.78	-374.304	-834.464	-430.812	-671.354
E+ZPE	-604.329	-1064.47	-660.795	-563.888	-1024.06	-620.359	-563.89	-1024.06	-620.362	-642.414	-1102.58	-698.884	-989.771	-1449.96	-1046.25	-1420.61	-1880.77	-1477.08	-1222.69	-1682.85	-1279.16	-1024.77	-1484.93	-1081.24	-8057.09	-8517.26	-8113.56	-1715.85	-2176.02	-1772.33	-535.798	-995.951	-592.267	-634.971	-1095.13	-691.443	-1228.65	-1688.82	-1285.12	-680.486	-1140.63	-736.954	-1250.17	-1710.32	-1306.64	-374.286	-834.446	-430.758	-671.345
dH	-604.321	-1064.46	-660.783	-563.88	-1024.05	-620.348	-563.883	-1024.05	-620.35	-642.403	-1102.57	-698.87	-989.754	-1449.94	-1046.23	-1420.59	-1880.76	-1477.06	-1222.67	-1682.84	-1279.14	-1024.75	-1484.92	-1081.22	-8057.08	-8517.25	-8113.55	-1715.84	-2176.01	-1772.32	-535.793	-995.944	-592.257	-634.966	-1095.13	-691.433	-1228.64	-1688.81	-1285.11	-680.477	-1140.62	-736.94	-1250.16	-1710.31	-1306.63	-374.281	-834.439	-430.75	-671.339
dG	-604.362	-1064.51	-660.835	-563.921	-1024.1	-620.399	-563.924	-1024.1	-620.402	-642.452	-1102.62	-698.928	-989.815	-1450.01	-1046.3	-1420.65	-1880.82	-1477.13	-1222.73	-1682.9	-1279.21	-1024.8	-1484.97	-1081.28	-8057.12	-8517.3	-8113.6	-1715.88	-2176.06	-1772.36	-535.828	-995.985	-592.302	-635	-1095.17	-691.479	-1228.68	-1688.87	-1285.17	-680.522	-1140.67	-736.997	-1250.21	-1710.36	-1306.68	-374.311	-834.475	-430.789	-671.374
dGTruhlar	-604.362	-1064.51	-660.832	-563.921	-1024.1	-620.397	-563.923	-1024.1	-620.399	-642.451	-1102.62	-698.925	-989.813	-1450.01	-1046.3	-1420.65	-1880.82	-1477.13	-1222.73	-1682.9	-1279.2	-1024.8	-1484.97	-1081.28	-8057.12	-8517.3	-8113.6	-1715.88	-2176.06	-1772.36	-535.828	-995.984	-592.3	-635	-1095.17	-691.477	-1228.68	-1688.86	-1285.16	-680.522	-1140.67	-736.993	-1250.21	-1710.36	-1306.68	-374.311	-834.474	-430.788	-671.374
dGGrimme	-604.362	-1064.51	-660.833	-563.92	-1024.1	-620.397	-563.923	-1024.1	-620.399	-642.45	-1102.62	-698.925	-989.813	-1450.01	-1046.3	-1420.65	-1880.82	-1477.13	-1222.72	-1682.9	-1279.2	-1024.8	-1484.97	-1081.28	-8057.12	-8517.3	-8113.6	-1715.88	-2176.06	-1772.36	-535.828	-995.984	-592.301	-635	-1095.17	-691.478	-1228.68	-1688.86	-1285.16	-680.522	-1140.67	-736.994	-1250.21	-1710.36	-1306.68	-374.311	-834.474	-430.788	-671.374
σ-hole (0.001)
σ*-ELUMO
dC-I
dI-A
Bindung
E		-8.76379	-7.23455		-28.9777	-11.3014		-27.6142	-10.9111		-24.5325	-10.1349		-40.1675	-14.9981		-25.6281	-11.3397		-25.7881	-11.5242		-25.2459	-11.516		-31.533	-13.5059		-29.2557	-12.9286		-16.715	-8.79517		-23.2047	-10.8791		-31.821	-13.1545		-10.827	-8.3283		-15.4612	-9.05997		-21.5003	-11.671
E+ZPE		-8.80207	-6.31525		-28.738	-9.9843		-27.3814	-9.65674		-24.476	-8.92694		-39.9642	-13.5197		-25.5804	-10.1023		-25.7492	-10.2761		-25.1901	-10.2623		-31.3579	-12.0074		-29.0593	-11.5123		-16.6227	-7.67569		-23.1256	-9.69439		-31.5976	-11.6202		-10.9676	-7.31424		-15.4624	-7.89532		-21.3096	-10.3508
dH		-8.83972	-5.98769		-28.9445	-9.89958		-27.5125	-9.50362		-24.5406	-8.77697		-40.0501	-13.4758		-25.5829	-9.93974		-25.7592	-10.1286		-25.2215	-10.1192		-31.3616	-11.9886		-29.0775	-11.4539		-16.6635	-7.47802		-23.1513	-9.52621		-31.6101	-11.6183		-10.9155	-7.04191		-15.5032	-7.70958		-21.3868	-10.5302
dG		-2.08647	0.356425		-21.2412	-2.46737		-20.0025	-2.44478		-17.276	-1.59764		-33.4142	-6.565		-18.7236	-2.89658		-19.7025	-3.73431		-18.3132	-3.35655		-24.407	-4.80986		-22.077	-3.79957		-9.8657	-0.341365		-16.2569	-3.06601		-25.4944	-5.13804		-4.72828	-0.473142		-8.56864	-0.592368		-14.4955	-2.47866
dGTruhlar		-1.28326	2.31363		-21.1659	-1.21235		-19.9523	-0.935616		-17.1059	-0.122364		-32.478	-4.79919		-17.8564	-1.13767		-18.8253	-2.1078		-17.5263	-1.74071		-23.7845	-3.68599		-21.6409	-2.67884		-9.42393	0.812624		-15.8578	-1.69176		-24.7552	-4.08759		-3.40612	1.47214		-7.91791	0.913653		-14.1648	-2.02121
dGGrimme		-1.37048	1.85429		-21.083	-1.41629		-19.8462	-1.23494		-16.9459	-0.414156		-32.7051	-5.24096		-18.0007	-1.53677		-18.9922	-2.45795		-17.6324	-2.07266		-23.8152	-3.81651		-21.6152	-2.80873		-9.39255	0.691515		-15.8214	-1.91955		-24.796	-4.17482		-3.72489	1.00778		-7.95619	0.636294		-14.107	-2.00301
pKJ
mPW1PW91-TZVP(D)	Acetal			Bisaldehyd			Bisaldehyd C2			Bisketon c2			C6(CN)5I			C6F3I3			p-C6F4I2			C6F5I			CBr3I			CCl3I			CF2HI			CF3I			CI3I			Diketon			Dithian			HCCI			ICCI
scaling: 0.9809		Cl-	NH3		Cl-	NH3		Cl-	NH3		Cl-	NH3		Cl-	NH3		Cl-	NH3		Cl-	NH3		Cl-	NH3		Cl-	NH3		Cl-	NH3		Cl-	NH3		Cl-	NH3		Cl-	NH3		Cl-	NH3		Cl-	NH3		Cl-	NH3
E	-604.938	-1065.26	-661.509	-564.404	-1024.76	-620.982	-564.404	-1024.76	-620.982	-643.064	-1103.41	-699.64	-990.69	-1451.06	-1047.27	-1421.71	-1882.05	-1478.28	-1223.73	-1684.08	-1280.31	-1025.76	-1486.1	-1082.33	-8058.94	-8519.3	-8115.52	-1716.61	-2176.96	-1773.19	-536.258	-996.588	-592.832	-635.527	-1095.87	-692.104	-1229.39	-1689.74	-1285.97	-681.176	-1141.53	-737.749	-1250.94	-1711.27	-1307.51	-374.559	-834.896	-431.136	-671.783
E+ZPE	-604.828	-1065.15	-661.364	-564.349	-1024.7	-620.891	-564.349	-1024.7	-620.891	-642.955	-1103.3	-699.494	-990.61	-1450.98	-1047.16	-1421.66	-1882.01	-1478.2	-1223.68	-1684.03	-1280.23	-1025.71	-1486.05	-1082.25	-8058.94	-8519.29	-8115.48	-1716.61	-2176.96	-1773.15	-536.236	-996.566	-592.774	-635.513	-1095.85	-692.054	-1229.38	-1689.74	-1285.92	-681.057	-1141.41	-737.594	-1250.83	-1711.16	-1307.37	-374.54	-834.878	-431.082	-671.774
dH	-604.82	-1065.14	-661.352	-564.341	-1024.69	-620.879	-564.342	-1024.69	-620.879	-642.944	-1103.29	-699.479	-990.593	-1450.96	-1047.14	-1421.65	-1881.99	-1478.19	-1223.67	-1684.01	-1280.21	-1025.7	-1486.04	-1082.23	-8058.93	-8519.28	-8115.47	-1716.6	-2176.95	-1773.14	-536.231	-996.559	-592.765	-635.507	-1095.85	-692.044	-1229.37	-1689.72	-1285.91	-681.047	-1141.4	-737.58	-1250.82	-1711.15	-1307.36	-374.536	-834.871	-431.074	-671.768
dG	-604.86	-1065.18	-661.405	-564.382	-1024.74	-620.931	-564.383	-1024.74	-620.931	-642.993	-1103.34	-699.54	-990.654	-1451.03	-1047.21	-1421.7	-1882.05	-1478.26	-1223.72	-1684.07	-1280.27	-1025.74	-1486.09	-1082.29	-8058.97	-8519.33	-8115.52	-1716.64	-2176.99	-1773.19	-536.265	-996.599	-592.811	-635.542	-1095.89	-692.091	-1229.42	-1689.78	-1285.97	-681.093	-1141.45	-737.638	-1250.87	-1711.2	-1307.41	-374.565	-834.907	-431.113	-671.803
dGTruhlar	-604.86	-1065.18	-661.401	-564.382	-1024.74	-620.928	-564.382	-1024.74	-620.928	-642.991	-1103.34	-699.535	-990.652	-1451.03	-1047.2	-1421.7	-1882.05	-1478.25	-1223.72	-1684.07	-1280.27	-1025.74	-1486.09	-1082.29	-8058.97	-8519.33	-8115.52	-1716.64	-2176.99	-1773.19	-536.265	-996.599	-592.808	-635.542	-1095.89	-692.088	-1229.42	-1689.78	-1285.97	-681.092	-1141.45	-737.634	-1250.87	-1711.2	-1307.41	-374.565	-834.907	-431.112	-671.803
dGGrimme	-604.86	-1065.18	-661.402	-564.382	-1024.74	-620.928	-564.382	-1024.74	-620.928	-642.991	-1103.34	-699.536	-990.652	-1451.03	-1047.2	-1421.7	-1882.05	-1478.25	-1223.72	-1684.07	-1280.27	-1025.74	-1486.09	-1082.29	-8058.97	-8519.33	-8115.52	-1716.64	-2176.99	-1773.19	-536.265	-996.599	-592.809	-635.542	-1095.89	-692.089	-1229.42	-1689.78	-1285.97	-681.092	-1141.45	-737.634	-1250.87	-1711.2	-1307.41	-374.565	-834.906	-431.112	-671.803
σ-hole (0.001)
σ*-ELUMO
dC-I
dI-A
Bindung
E		-9.66176	-2.74661		-32.461	-6.67356		-31.0906	-6.36859		-27.3086	-5.4154		-42.5828	-9.65172		-25.7881	-5.95192		-26.1357	-6.20355		-25.8295	-6.24999		-31.3648	-7.68259		-29.5864	-7.39896		-17.1335	-4.21059		-23.6232	-6.01656		-31.8913	-7.34374		-30.7837	-3.59249		-16.6704	-4.25326		-21.7928	-6.4031
E+ZPE		-9.8224	-1.85617		-32.274	-5.33069		-30.891	-5.03827		-27.1969	-4.13026		-42.4108	-8.1413		-25.79	-4.73518		-26.1627	-4.97928		-25.9174	-5.04015		-31.228	-6.24371		-29.481	-5.99208		-17.1674	-3.19214		-23.6577	-4.79793		-31.7319	-5.92682		-30.6739	-2.61483		-16.7896	-3.17143		-21.7256	-5.11169
dH		-9.8657	-1.47653		-32.4585	-5.23154		-31.0309	-4.90587		-27.3079	-3.97527		-42.5075	-8.08232		-25.7906	-4.52685		-26.1728	-4.78225		-25.9299	-4.8406		-31.2161	-6.14959		-29.4722	-5.88541		-17.1931	-2.89282		-23.6678	-4.63792		-31.7218	-5.81826		-30.7028	-2.28539		-16.8204	-2.89909		-21.7808	-5.25288
dG		-3.01518	4.03112		-24.8531	1.66039		-23.5071	1.9001		-19.7057	2.87399		-35.9036	-2.08835		-19.9912	0.623744		-20.1129	0.641314		-19.4522	0.284262		-24.3404	0.763678		-22.5508	0.8942		-10.3828	3.07479		-16.7702	1.88943		-25.689	-0.716615		-23.5943	3.80835		-9.86319	3.27058		-14.8902	2.62236
dGTruhlar		-2.26154	6.70807		-24.6988	3.50338		-23.4067	3.70544		-19.8111	4.59023		-34.8926	0.600526		-19.1215	3.14257		-19.2394	3.17771		-18.6809	3.46761		-23.6577	2.7328		-22.0902	2.85705		-9.973	5.24598		-16.3937	3.16516		-24.9002	1.61709		-23.2693	6.06362		-9.2294	5.56475		-14.5827	3.15323
dGGrimme		-2.34939	5.94188		-24.6391	3.00828		-23.3308	3.25552		-19.5268	4.20306		-35.1562	-0.297439		-19.2664	2.38265		-19.3994	2.39583		-18.7801	2.37198		-23.7048	2.20883		-22.0632	2.33308		-9.93033	4.68686		-16.3491	2.99824		-24.9592	0.928086		-23.1369	5.4907		-9.26894	4.94226		-14.5149	3.16516
pKJ
a Truhlar: Computational Thermochemistry: Scale Factor Databases and Scale Factors for Vibrational Frequencies Obtained from Electronic Model Chemistries," I. M. Alecu, J. Zheng, Y. Zhao, and D. G. Truhlar, J. Chem. Theory Comput. 6, 2872-2887 (2010). dx.doi.org/10.1021/ct100326h
b Manoj K. Kesharwani, Brina Brauer, Jan M. L. Martin Frequency and Zero-Point Vibrational Energy Scale Factors for Double-Hybrid Density Functionals (and Other Selected Methods): Can Anharmonic Force Fields Be Avoided? J. Phys. Chem. A, 2015, 119 (9), 1701–1714
c Determined according to b
[truncated: 45 more columns]

## Sheet: CCSDT
	CF2HI	CF3I	CCl3I	CBr3I	CI3I	Acetal	Bisaldehyd	Bisaldehyd C2	Bisketon c2	C6(CN)5I	C6F3I3	p-C6F4I2	C6F5I	Diketon	Dithian	HCCI	ICCI	ICN					CF2HI	CF3I	CCl3I	CBr3I	CI3I	Acetal	Bisaldehyd	Bisaldehyd C2	Bisketon c2	C6(CN)5I	C6F3I3	p-C6F4I2	C6F5I	Diketon	Dithian	HCCI	ICCI	ICN
Cl [kcal/mol]	1	2	3	4	5	6	7	8	9	10	11	12	13	14	15	16	17	18				NH3	1	2	3	4	5	6	7	8	9	10	11	12	13	14	15	16	17	18
CCSD(T)-tot-cc	-18.0642	-24.351	-29.0424	-30.5842	-31.14	-9.22939	-29.471	-28.022	-24.5874		-25.5328	-26.1398	-26.0844	-10.8739	-15.7294	-22.0009	-24.9423	-33.9585	AVnZ/I=AVnZ-PP			CCSD(T)-tot-cc	-4.3854	-5.96046	-6.89444	-7.0997	-6.84899	-2.73303	-5.84213	-5.58465	-4.73072			-6.35471	-6.41893	-3.36343	-3.94858	-6.24805	-6.5574	-8.858
CCSD(T)-CBS	-18.2119	-24.766	-29.2678	-31.0268	-31.5144														VnZ/Cl=AVnZ/I=AVnZ-PP			CCSD(T)-CBS	-4.35169	-5.92609	-6.86415	-7.05636	-6.82468
CCSD(T)/def2nZVPPD	-17.7947	-24.0279	-28.6822	-30.1646	-30.6715	-10.2913	-28.9977	-27.548	-25.0812						-16.5647	-21.6279	-24.6641	-33.7046				CCSD(T)/def2nZVPPD	-4.31735	-5.86666	-6.81904	-7.12117	-6.80785	-3.07309	-5.81567	-5.57151	-5.02888						-4.26591	-6.14531	-6.53246	-8.77671
B3LYP/D3/def2TZVP(D)	-16.9503	-23.6307	-29.4848	-31.4244	-31.7915	-9.17795	-31.7601	-30.4932	-26.772	-41.4915	-25.1186	-25.5365	-25.5082	-11.3353	-15.8697	-20.9293	-23.4726	-33.2147				B3LYP/D3/def2TZVP(D)	-5.33678	-7.26235	-8.54102	-8.81838	-8.39607	-3.77823	-7.68259	-7.40335	-6.50727	-10.7034	-7.03124	-7.31801	-7.40963	-4.68749	-5.22338	-7.41653	-7.64557	-10.4524
B3LYP/D3/def2TZVPP	-21.9578	-29.2143	-34.7678	-37.4629	-38.1977	-14.0424	-38.4531	-37.0983	-33.2693	-48.327	-31.1194	-31.5298	-31.5668	-16.6673	-21.4414	-26.5643	-29.2193	-39.4427				B3LYP/D3/def2TZVPP	-5.03752	-6.93052	-7.99384	-8.36909	-8.00137	-3.53162	-7.33935	-7.07077	-6.16528	-10.4028	-6.7087	-7.00363	-7.10152	-4.39696	-4.91952	-7.13729	-7.33997	-10.1468
B97D3/def2TZVPP	-23.8096	-30.9989	-37.3487	-40.8301	-42.3769	-16.6547	-42.7396	-41.4765	-37.055	-51.5919	-35.0489	-34.5682	-34.3235	-19.4095	-24.3982	-29.2243	-32.2508	-41.5129				B97D3/def2TZVPP	-5.20393	-7.16992	-8.53538	-9.11582	-8.91251	-3.79141	-8.30069	-7.99007	-6.74447	-10.9425	-7.25087	-7.43912	-7.51128	-4.68749	-5.35955	-7.53889	-7.76919	-10.453
M05-2X/D3/SVP(D)	-16.715	-23.2047	-29.2557	-31.533	-31.821	-8.76379	-28.9777	-27.6142	-24.5325	-40.1675	-25.6281	-25.7881	-25.2459	-10.827	-15.4612	-21.5003	-25.1844	-33.9482				M05-2X/D3/SVP(D)	-8.79517	-10.8791	-12.9286	-13.5059	-13.1545	-7.23455	-11.3014	-10.9111	-10.1349	-14.9981	-11.3397	-11.5242	-11.516	-8.3283	-9.05997	-11.671	-12.2659	-15.2209
M05-2X/D3/def2TZVP(D)	-16.5493	-23.3145	-27.7535	-30.2422	-30.4474	-8.30069	-30.4693	-28.792	-25.6758	-40.9588	-24.69	-25.3614	-25.2961	-10.5271	-14.9573	-21.041	-23.942	-34.0097				M05-2X/D3/def2TZVP(D)	-4.73581	-6.56249	-7.43912	-7.90536	-7.53952	-3.17645	-6.69301	-6.37424	-5.73982	-9.89582	-6.50601	-6.78212	-6.84738	-4.13403	-4.60215	-6.93774	-7.26467	-9.97928
M05-2X/D3/def2TZVPP	-20.4951	-27.7685	-32.1429	-35.116	-35.5063	-12.0965	-35.7504	-33.9771	-30.7875	-46.3899	-29.4622	-30.1449	-30.1104	-14.6894	-19.294	-25.5384	-28.5849	-39.048				M05-2X/D3/def2TZVPP	-4.43084	-6.23681	-7.02183	-7.54642	-7.19565	-2.91101	-6.36608	-6.05734	-5.41478	-9.58959	-6.19038	-6.46836	-6.53676	-3.84538	-4.29404	-6.63716	-6.95405	-9.66615
M06-2X/D3/def2TZVP	-20.694	-27.7422	-32.8739	-34.9466	-34.7979	-13.0296	-34.7797	-33.1657	-30.1549	-46.1451	-29.0123	-29.7358	-29.7697	-15.0464	-19.8249	-25.3225	-28.0942	-38.2498				M06-2X/D3/def2TZVP	-5.04454	-6.77898	-7.72213	-7.99446	-7.46045	-3.66026	-6.88126	-6.60139	-5.98644	-10.0539	-6.69427	-6.97539	-7.05697	-4.48983	-4.99999	-7.14984	-7.41088	-9.97551
M06-2X/D3/def2TZVP(D)	-16.9032	-23.44	-28.6301	-30.2754	-29.9077	-9.36996	-29.6674	-28.1551	-25.2196	-40.8508	-24.422	-25.1273	-25.1204	-11.0416	-15.5867	-21.0096	-23.6439	-33.3985				M06-2X/D3/def2TZVP(D)	-5.12675	-6.8593	-7.89657	-8.10867	-7.55082	-3.73933	-6.94778	-6.66415	-6.0586	-10.0772	-6.75576	-7.03375	-7.10779	-4.56136	-5.07655	-7.19063	-7.46108	-10.0119
M06-2X/def2TZVPP	-20.6808	-27.7108	-32.8118	-34.8857	-34.7389	-13.0453	-34.759	-33.135	-30.0734	-46.0272	-28.9307	-29.6624	-29.6987	-15.0025	-19.8123	-25.3212	-28.0653	-38.2329				M06-2X/def2TZVPP	-4.76028	-6.46209	-7.35441	-7.59537	-7.04881	-3.39671	-6.53237	-6.25689	-5.61558	-9.60905	-6.33282	-6.6152	-6.6974	-4.17293	-4.67118	-6.83106	-7.07956	-9.63101
M06-2X/D3/def2TZVPP	-20.7324	-27.7472	-32.8772	-34.9537	-34.8049	-13.1037	-34.8458	-33.2167	-30.1953	-46.1527	-29.0179	-29.7412	-29.7755	-15.1137	-19.879	-25.3487	-28.0997	-38.2567				M06-2X/D3/def2TZVPP	-4.79896	-6.50349	-7.43209	-7.69974	-7.15282	-3.45078	-6.61147	-6.32533	-5.7159	-9.73898	-6.41345	-6.69116	-6.77232	-4.25478	-4.75233	-6.86929	-7.12284	-9.66805
mPW1PW91/def2TZVP(D)	-17.1335	-23.6232	-29.5864	-31.3648	-31.8913	-9.66176	-32.461	-31.0906	-27.3086	-42.5828	-25.7881	-26.1357	-25.8295	-30.7837	-16.6704	-21.7928	-24.6555	-34.2394	Different minimum			mPW1PW91/def2TZVP(D)	-4.21059	-6.01656	-7.39896	-7.68259	-7.34374	-2.74661	-6.67356	-6.36859	-5.4154	-9.65172	-5.95192	-6.20355	-6.24999	-3.59249	-4.25326	-6.4031	-6.6905	-9.44966
ωB97xD/def2TZVP(D)	-15.9525	-21.8794	-27.1768	-28.2661	-27.9386	-8.67092	-27.9411	-26.7175	-23.5027	-39.3486	-22.8325	-23.5121	-23.2461	-10.1324	-14.6034	-20.2416	-22.6713	-32.2157				ωB97xD/def2TZVP(D)	-5.09475	-6.70682	-7.96058	-8.10177	-7.65435	-3.74309	-6.98606	-6.73192	-6.0404	-10.1424	-6.59763	-6.85303	-6.87938	-4.49234	-5.0822	-7.11532	-7.36947	-9.97551
ωB97xD/def2TZVPP	-20.0608	-26.5198	-31.8455	-33.4192	-33.2956	-12.5954	-33.4958	-32.168	-28.8184	-45.1041	-27.7723	-28.4738	-28.2335	-14.4208	-19.1472	-24.9435	-27.4899	-37.4673				ωB97xD/def2TZVPP	-4.80358	-6.38867	-7.51191	-7.70456	-7.28726	-3.47954	-6.65975	-6.41753	-5.71974	-9.83683	-6.29454	-6.55057	-6.58069	-4.20933	-4.78538	-6.8342	-7.06638	-9.66364
	Acetal	Bisaldehyd	Bisaldehyd C2	Bisketon c2	C6(CN)5I	C6F3I3	p-C6F4I2	C6F5I	CBr3I	CCl3I	CF2HI	CF3I	CI3I	Diketon	Dithian	HCCI	ICCI	ICN
Cl [kJ/mol]	6	7	8	9	10	11	12	13	4	3	1	2	5	14	15	16	17	18					1	2	3	4	5	6	7	8	9	10	11	12	13	14	15	16	17	18
CCSD(T)-tot-cc	-38.6158	-123.306	-117.244	-102.874		-106.829	-109.369	-109.137	-127.964	-121.514	-75.5807	-101.885	-130.29	-45.4965	-65.8117	-92.0517	-104.358	-142.082				CCSD(T)-tot-cc	-18.3485	-24.9386	-28.8463	-29.7052	-28.6562	-11.435	-24.4435	-23.3662	-19.7933			-26.5881	-26.8568	-14.0726	-16.5209	-26.1418	-27.4362	-37.0619
CCSD(T)-CBS									-129.816	-122.457	-76.1985	-103.621	-131.856									CCSD(T)-CBS	-18.2075	-24.7948	-28.7196	-29.5238	-28.5545
CCSD(T)/def2nZVPPD	-43.0589	-121.327	-115.261	-104.94					-126.209	-120.006	-74.4528	-100.533	-128.33		-69.3068	-90.4912	-103.195	-141.02				CCSD(T)/def2nZVPPD	-18.0638	-24.5461	-28.5308	-29.795	-28.4841	-12.8578	-24.3327	-23.3112	-21.0408						-17.8486	-25.712	-27.3318	-36.7218
B3LYP/D3/def2TZVP(D)	-38.4005	-132.884	-127.583	-112.014	-173.601	-105.096	-106.845	-106.726	-131.48	-123.364	-70.9199	-98.871	-133.016	-47.427	-66.3988	-87.5682	-98.2094	-138.97				B3LYP/D3/def2TZVP(D)	-22.3291	-30.3857	-35.7356	-36.8961	-35.1292	-15.8081	-32.144	-30.9756	-27.2264	-44.7831	-29.4187	-30.6186	-31.0019	-19.6125	-21.8546	-31.0308	-31.9891	-43.7329
B3LYP/D3/def2TZVPP	-58.7534	-160.888	-155.219	-139.199	-202.2	-130.204	-131.921	-132.076	-156.745	-145.468	-91.8714	-122.233	-159.819	-69.7358	-89.7106	-111.145	-122.254	-165.028				B3LYP/D3/def2TZVPP	-21.077	-28.9973	-33.4462	-35.0163	-33.4777	-14.7763	-30.7078	-29.5841	-25.7955	-43.5255	-28.0692	-29.3032	-29.7128	-18.3969	-20.5833	-29.8624	-30.7104	-42.4543
B97D3/def2TZVPP	-69.6833	-178.823	-173.538	-155.038	-215.861	-146.645	-144.633	-143.609	-170.833	-156.267	-99.6193	-129.7	-177.305	-81.2093	-102.082	-122.275	-134.937	-173.69				B97D3/def2TZVPP	-21.7733	-29.9989	-35.712	-38.1406	-37.2899	-15.8633	-34.7301	-33.4305	-28.2188	-45.7834	-30.3376	-31.1253	-31.4272	-19.6125	-22.4244	-31.5427	-32.5063	-43.7355
M05-2X/D3/SVP(D)	-36.6677	-121.243	-115.538	-102.644	-168.061	-107.228	-107.897	-105.629	-131.934	-122.406	-69.9354	-97.0883	-133.139	-45.3003	-64.6896	-89.9574	-105.372	-142.039				M05-2X/D3/SVP(D)	-36.799	-45.5183	-54.0931	-56.5086	-55.0383	-30.2694	-47.2852	-45.6522	-42.4044	-62.752	-47.4454	-48.2173	-48.1831	-34.8456	-37.9069	-48.8316	-51.3206	-63.6841
M05-2X/D3/def2TZVP(D)	-34.7301	-127.484	-120.466	-107.427	-171.371	-103.303	-106.112	-105.839	-126.533	-116.121	-69.2422	-97.5477	-127.392	-44.0453	-62.5814	-88.0356	-100.173	-142.297				M05-2X/D3/def2TZVP(D)	-19.8146	-27.4575	-31.1253	-33.076	-31.5454	-13.2903	-28.0036	-26.6698	-24.0154	-41.4041	-27.2212	-28.3764	-28.6494	-17.2968	-19.2554	-29.0275	-30.3954	-41.7533
M05-2X/D3/def2TZVPP	-50.6117	-149.58	-142.16	-128.815	-194.095	-123.27	-126.126	-125.982	-146.925	-134.486	-85.7514	-116.184	-148.559	-61.4603	-80.7262	-106.853	-119.599	-163.377				M05-2X/D3/def2TZVPP	-18.5386	-26.0948	-29.3793	-31.5742	-30.1066	-12.1797	-26.6357	-25.3439	-22.6554	-40.1229	-25.9005	-27.0636	-27.3498	-16.089	-17.9663	-27.7699	-29.0958	-40.4432
M06-2X/D3/def2TZVP	-54.5158	-145.518	-138.765	-126.168	-193.071	-121.387	-124.414	-124.556	-146.217	-137.545	-86.5837	-116.073	-145.594	-62.9542	-82.9473	-105.949	-117.546	-160.037				M06-2X/D3/def2TZVP	-21.1064	-28.3633	-32.3094	-33.4488	-31.2145	-15.3145	-28.7912	-27.6202	-25.0472	-42.0657	-28.0088	-29.185	-29.5263	-18.7854	-20.92	-29.9149	-31.0071	-41.7375
M06-2X/D3/def2TZVP(D)	-39.2039	-124.128	-117.801	-105.519	-170.92	-102.182	-105.133	-105.104	-126.672	-119.788	-70.723	-98.0728	-125.134	-46.1983	-65.2147	-87.9043	-98.9261	-139.739				M06-2X/D3/def2TZVP(D)	-21.4503	-28.6993	-33.0393	-33.9267	-31.5926	-15.6453	-29.0695	-27.8828	-25.3492	-42.1629	-28.2661	-29.4292	-29.739	-19.0847	-21.2403	-30.0856	-31.2172	-41.8898
M06-2X/def2TZVPP	-54.5815	-145.432	-138.637	-125.827	-192.578	-121.046	-124.107	-124.26	-145.962	-137.285	-86.5285	-115.942	-145.348	-62.7704	-82.8948	-105.944	-117.425	-159.966				M06-2X/def2TZVPP	-19.917	-27.0374	-30.7708	-31.779	-29.4922	-14.2118	-27.3314	-26.1788	-23.4956	-40.2042	-26.4965	-27.678	-28.0219	-17.4596	-19.5442	-28.5812	-29.6209	-40.2961
M06-2X/D3/def2TZVPP	-54.8261	-145.795	-138.979	-126.337	-193.103	-121.411	-124.437	-124.581	-146.246	-137.558	-86.7443	-116.094	-145.624	-63.2357	-83.1735	-106.059	-117.569	-160.066				M06-2X/D3/def2TZVPP	-20.0789	-27.2106	-31.0959	-32.2157	-29.9274	-14.4381	-27.6624	-26.4652	-23.9153	-40.7479	-26.8339	-27.9958	-28.3354	-17.802	-19.8837	-28.7411	-29.802	-40.4511
mPW1PW91/def2TZVP(D)	-40.4248	-135.817	-130.083	-114.259	-178.166	-107.897	-109.352	-108.071	-131.23	-123.79	-71.6866	-98.8395	-133.433	-128.799	-69.749	-91.1809	-103.158	-143.258				mPW1PW91/def2TZVP(D)	-17.6171	-25.1733	-30.9572	-32.144	-30.7262	-11.4918	-27.9222	-26.6462	-22.658	-40.3828	-24.9028	-25.9557	-26.15	-15.031	-17.7956	-26.7906	-27.9931	-39.5374
ωB97xD/def2TZVP(D)	-36.2791	-116.906	-111.786	-98.3354	-164.634	-95.5314	-98.3748	-97.2616	-118.266	-113.708	-66.7454	-91.5432	-116.895	-42.3939	-61.1006	-84.6907	-94.8566	-134.79				ωB97xD/def2TZVP(D)	-21.3164	-28.0613	-33.3071	-33.8978	-32.0258	-15.6611	-29.2297	-28.1663	-25.273	-42.4359	-27.6045	-28.6731	-28.7833	-18.7959	-21.2639	-29.7705	-30.8338	-41.7375
ωB97xD/def2TZVPP	-52.699	-140.146	-134.591	-120.576	-188.716	-116.199	-119.135	-118.129	-139.826	-133.241	-83.9345	-110.959	-139.309	-60.3366	-80.1118	-104.364	-115.018	-156.763				ωB97xD/def2TZVPP	-20.0982	-26.7302	-31.4298	-32.2359	-30.4899	-14.5584	-27.8644	-26.851	-23.9314	-41.1573	-26.3364	-27.4076	-27.5336	-17.6118	-20.022	-28.5943	-29.5657	-40.4327
	CF2HI	CF3I	CCl3I	CBr3I	CI3I	Acetal	Bisaldehyd	Bisaldehyd C2	Bisketon c2	C6(CN)5I	C6F3I3	p-C6F4I2	C6F5I	Diketon	Dithian	HCCI	ICCI	ICN
CCError [kJ/mol]	1	2	3	4	5	6	7	8	9	10	11	12	13	14	15	16	17	18				CCError	1	2	3	4	5	6	7	8	9	10	11	12	13	14	15	16	17	18
CCSD(T)-tot-cc	0	0	0	0	0	0	0	0	0		0	0	0		0	0	0	0	Sum of absolute errors [kJ/mol]			CCSD(T)-tot-cc	0	0	0	0	0	0	0	0	0			0	0		0	0	0	0
CCSD(T)-CBS	-0.617781	-1.73649	-0.943012	-1.85177	-1.56639																	CCSD(T)-CBS	0.141021	0.143808	0.126733	0.181357	0.101695
CCSD(T)/def2nZVPPD	1.12784	1.35196	1.50715	1.75578	1.96016	-4.44312	1.97996	1.98318	-2.06624						-3.49507	1.56054	1.16382	1.06259	ErrAbsCl	ErrAbs+	ErrAbsNH3	CCSD(T)/def2nZVPPD	0.284696	0.392464	0.315496	-0.0898148	0.172124	-1.4228	0.110714	0.0549818	-1.24751						-1.3277	0.429858	0.104366	0.340119
B3LYP/D3/def2TZVP(D)	4.66074	3.0136	-1.85068	-3.51525	-2.72574	0.215227	-9.57781	-10.3394	-9.14056		1.73312	2.52435	2.41052	-1.93052	-0.587098	4.48353	6.14901	3.11228	67.9695	152.796	84.8261	B3LYP/D3/def2TZVP(D)	-3.98057	-5.44709	-6.88931	-7.19096	-6.47298	-4.37312	-7.70051	-7.60943	-7.43308			-4.03046	-4.14509	-5.53989	-5.33377	-4.88893	-4.5529	-6.67104
B3LYP/D3/def2TZVPP	-16.2907	-20.3481	-23.9547	-28.7804	-29.5294	-20.1376	-37.5814	-37.9754	-36.325		-23.3745	-22.5518	-22.9387	-24.2394	-23.8989	-19.0934	-17.8953	-22.9458	427.861	491.549	63.6883	B3LYP/D3/def2TZVPP	-2.72847	-4.05873	-4.59987	-5.31111	-4.82154	-3.3413	-6.26436	-6.21792	-6.00219			-2.71509	-2.85597	-4.32429	-4.0624	-3.72059	-3.27428	-5.39243
B97D3/def2TZVPP	-24.0386	-27.815	-34.7534	-42.8688	-47.0153	-31.0676	-55.5161	-56.2935	-52.1646		-39.8154	-35.2644	-34.4725	-35.7128	-36.2702	-30.2229	-30.5791	-31.6073	645.478	740.372	94.8949	B97D3/def2TZVPP	-3.42475	-5.06035	-6.86568	-8.43545	-8.63377	-4.42826	-10.2866	-10.0643	-8.42552			-4.53718	-4.57042	-5.53989	-5.90351	-5.40091	-5.07012	-6.67367
M05-2X/D3/SVP(D)	5.6453	4.79632	-0.89237	-3.96946	-2.84913	1.94806	2.06364	1.70635	0.22984		-0.39878	1.47153	3.50798	0.196137	1.1221	2.09432	-1.01334	0.0430766	33.9477	373.683	339.736	M05-2X/D3/SVP(D)	-18.4505	-20.5797	-25.2468	-26.8034	-26.3821	-18.8344	-22.8418	-22.286	-22.6111			-21.6292	-21.3263	-20.773	-21.3861	-22.6898	-23.8844	-26.6222
M05-2X/D3/def2TZVP(D)	6.33843	4.33685	5.39307	1.43119	2.89808	3.88567	-4.17716	-3.22171	-4.55382		3.52634	3.25687	3.29794	1.45112	3.23038	4.01619	4.18514	-0.214222	59.4142	100.733	41.319	M05-2X/D3/def2TZVP(D)	-1.46613	-2.51887	-2.27893	-3.37087	-2.88918	-1.85527	-3.5601	-3.30362	-4.2221			-1.78829	-1.79265	-3.2242	-2.73453	-2.88568	-2.95922	-4.69142
M05-2X/D3/def2TZVPP	-10.1707	-14.2989	-12.9723	-18.9611	-18.2687	-11.996	-26.2734	-24.9162	-25.9411		-16.4406	-16.7573	-16.8449	-15.9638	-14.9144	-14.8008	-15.2409	-21.2943	296.055	317.268	21.2129	M05-2X/D3/def2TZVPP	-0.190137	-1.15624	-0.532977	-1.86908	-1.45041	-0.744686	-2.19222	-1.97774	-2.86209			-0.475537	-0.493024	-2.01647	-1.44541	-1.62807	-1.6596	-3.38129
M06-2X/D3/def2TZVP	-11.003	-14.1887	-16.031	-18.2522	-15.3045	-15.9001	-22.2117	-21.5214	-23.2946		-14.5581	-15.0455	-15.4192	-17.4577	-17.1356	-13.8976	-13.1878	-17.9547	282.363	337.19	54.8271	M06-2X/D3/def2TZVP	-2.75787	-3.42467	-3.46303	-3.74369	-2.55837	-3.87953	-4.34775	-4.25405	-5.25392			-2.59694	-2.66956	-4.71286	-4.3991	-3.7731	-3.57096	-4.67566
M06-2X/D3/def2TZVP(D)	4.85765	3.81175	1.72525	1.29203	5.15601	-0.588175	-0.821779	-0.556826	-2.64508		4.64743	4.23618	4.03308	-0.701783	0.597001	4.14746	5.43225	2.34301	47.5928	107.167	59.574	M06-2X/D3/def2TZVP(D)	-3.10181	-3.76073	-4.19292	-4.22153	-2.93644	-4.21034	-4.62605	-4.5166	-5.55585			-2.84111	-2.88223	-5.01217	-4.71941	-3.94376	-3.781	-4.82794
M06-2X/def2TZVPP	-10.9478	-14.0574	-15.7711	-17.9975	-15.0577	-15.9657	-22.1251	-21.3928	-22.9533		-14.2168	-14.7383	-15.1226	-17.2739	-17.0831	-13.8923	-13.067	-17.8838	279.546	313.049	33.5028	M06-2X/def2TZVPP	-1.56852	-2.09879	-1.92449	-2.07387	-0.836039	-2.77682	-2.88797	-2.81265	-3.70225			-1.0899	-1.16515	-3.38698	-3.02334	-2.43935	-2.1847	-3.23427
M06-2X/D3/def2TZVPP	-11.1636	-14.2098	-16.0448	-18.2817	-15.334	-16.2103	-22.4883	-21.7348	-23.4633		-14.5816	-15.0682	-15.4439	-17.7392	-17.3618	-14.0073	-13.2108	-17.9835	284.327	322.014	37.6876	M06-2X/D3/def2TZVPP	-1.73035	-2.27201	-2.24953	-2.51054	-1.27121	-3.00306	-3.21895	-3.099	-4.12199			-1.40772	-1.47861	-3.72944	-3.36286	-2.59931	-2.3658	-3.38923
mPW1PW91/def2TZVP(D)	3.89409	3.04511	-2.27601	-3.26583	-3.14319	-1.80903	-12.5105	-12.8389	-11.3854		-1.06828	0.0170019	1.06627	-83.3026	-3.93723	0.870841	1.19995	-1.17515	146.805	168.46	21.6549	mPW1PW91/def2TZVP(D)	0.731413	-0.234689	-2.1109	-2.43881	-2.07002	-0.0568051	-3.47871	-3.27999	-2.86472			0.632423	0.706828	-0.958399	-1.27475	-0.648756	-0.556894	-2.4755
ωB97xD/def2TZVP(D)	8.83528	10.3414	7.8059	9.69888	13.3948	2.33663	6.40097	5.45819	4.53828		11.2978	10.9942	11.8754	3.10256	4.71116	7.36107	9.50177	7.29208	134.946	192.052	57.1061	ωB97xD/def2TZVP(D)	-2.96791	-3.12274	-4.46072	-4.19265	-3.36964	-4.2261	-4.78621	-4.80015	-5.47971			-2.08497	-1.92655	-4.72336	-4.74304	-3.6287	-3.39768	-4.67566
ωB97xD/def2TZVPP	-8.35385	-9.07419	-11.7278	-11.8617	-9.01905	-14.0832	-16.8399	-17.3469	-17.7023		-9.37011	-9.7656	-8.99202	-14.8401	-14.3001	-12.3118	-10.6594	-14.6807	210.929	247.937	37.0079	ωB97xD/def2TZVPP	-1.74968	-1.79161	-2.58349	-2.53071	-1.83373	-3.12339	-3.42095	-3.48478	-4.13808			-0.819477	-0.676809	-3.53926	-3.50118	-2.45247	-2.12957	-3.37079
																					Sum of absolute errors [kJ/mol]
																					ErrAbsCl	ErrAbs+	ErrAbsNH3
																				B3LYP/D3/def2TZVP(D)	67.9695	152.796	84.8261
																				B3LYP/D3/def2TZVPP	427.861	491.549	63.6883
																				B97D3/def2TZVPP	645.478	740.372	94.8949
																				M05-2X/D3/SVP(D)	33.9477	373.683	339.736
																				M05-2X/D3/def2TZVP(D)	59.4142	100.733	41.319
																				M05-2X/D3/def2TZVPP	296.055	317.268	21.2129
																				M06-2X/D3/def2TZVP	282.363	337.19	54.8271
																				M06-2X/D3/def2TZVP(D)	47.5928	107.167	59.574
																				M06-2X/def2TZVPP	279.546	313.049	33.5028
																				M06-2X/D3/def2TZVPP	284.327	322.014	37.6876
																				mPW1PW91/def2TZVP(D)	146.805	168.46	21.6549
																				ωB97xD/def2TZVP(D)	134.946	192.052	57.1061
																				ωB97xD/def2TZVPP	210.929	247.937	37.0079
																																					ö

## Sheet: Validation
	1					2					3					4					5					8					9					10					11					12
M062XD3/TZVPP	C6IpOHF4					C6IoHF4					C6ImHF4					C6I(NO2)3H2					C6I(CN)3(CF3)2					BisketonCF3					BisketonBisCF3					F3CCCI					Imidazol					Benzimidazol
		Anion	r.Anion	Cl-	NH3		Anion	r.Anion	Cl-	NH3		Anion	r.Anion	Cl-	NH3		Anion	r.Anion	Cl-	NH3		Anion	r.Anion	Cl-	NH3		Anion	r.Anion	Cl-	NH3		Anion	r.Anion	Cl-	NH3		Anion	r.Anion	Cl-	NH3		Anion	r.Anion	Cl-	NH3		Anion	r.Anion	Cl-
E	-1001.47			-1461.77	-1058.04	-926.244			-1386.54	-982.805	-926.249			-1386.55	-982.811	-1142.77			-1603.08	-1199.33	-1480.13			-1940.45	-1536.7	-940.576			-1400.89	-997.139	-1238.33			-1698.66	-1294.9	-711.437			-1171.75	-768.003	-523.243			-983.532	-579.803	-676.885			-1137.18
E+ZPE	-1001.41			-1461.71	-1057.94	-926.185			-1386.48	-982.71	-926.19			-1386.49	-982.716	-1142.67			-1602.98	-1199.2	-1480.04			-1940.36	-1536.57	-940.485			-1400.8	-997.012	-1238.27			-1698.6	-1294.8	-711.413			-1171.72	-767.941	-523.181			-983.47	-579.705	-676.777			-1137.07
dH	-1001.4			-1461.7	-1057.92	-926.175			-1386.47	-982.696	-926.18			-1386.48	-982.701	-1142.65			-1602.97	-1199.18	-1480.02			-1940.34	-1536.54	-940.473			-1400.79	-996.996	-1238.25			-1698.58	-1294.78	-711.405			-1171.71	-767.93	-523.175			-983.462	-579.695	-676.768			-1137.06
dG	-1001.45			-1461.75	-1057.98	-926.221			-1386.52	-982.753	-926.227			-1386.53	-982.76	-1142.71			-1603.03	-1199.25	-1480.09			-1940.41	-1536.62	-940.527			-1400.85	-997.06	-1238.31			-1698.64	-1294.85	-711.445			-1171.76	-767.981	-523.212			-983.505	-579.743	-676.811			-1137.11
dGCramer	-1001.45			-1461.75	-1057.98	-926.221			-1386.52	-982.753	-926.227			-1386.53	-982.758	-1142.71			-1603.03	-1199.25	-1480.09			-1940.41	-1536.62	-940.526			-1400.85	-997.059	-1238.31			-1698.64	-1294.84	-711.445			-1171.76	-767.981	-523.212			-983.505	-579.742	-676.811			-1137.11
dGGrimme	-1001.45			-1461.75	-1057.98	-926.221			-1386.52	-982.751	-926.226			-1386.53	-982.757	-1142.71			-1603.03	-1199.24	-1480.08			-1940.41	-1536.62	-940.524			-1400.85	-997.056	-1238.31			-1698.64	-1294.84	-711.445			-1171.76	-767.979	-523.212			-983.504	-579.741	-676.811			-1137.11
σ-hole (0.001)	0.0454226					0.0467397					0.0465547					0.0641376					0.0680664					0.0519396					0.0615285					0.069437					0.0379865					0.042399
Eσ* / ELUMO	-0.02252	-0.02252				-0.02206	-0.02206				-0.01913	-0.01913				-0.04513	-0.10298				-0.05061	-0.1112				-0.07849	-0.07849				-0.08943	-0.08943				-0.02005	-0.02005				0.00023	0.00023				-0.00452	-0.00452
σ*-ENBO	0.07452					0.07197					0.07241					0.0467					0.04408					0.02127					0.00632					0.11106					0.08629					0.07928
σ* % on I	57.03					56.09					56.99					58.99					58.33					54.66					56.25					59.04					54.83					54.94
QI-NBO	0.22914					0.20831					0.22946					0.30381					0.31295					0.17537					0.20973					0.33242					0.16147					0.17233
QC-NBO	-0.31894					-0.22716					-0.31862					-0.07891					-0.07891					-0.51011					-0.52415					-0.15507					0.19403					0.24123
spxC-NBO	2.79					3.04					2.84					2.89					3					2.35					2.52					1.26					2.62					2.71
dC-I	2.06817					2.076					2.06775					2.0765					2.07233					2.15374					2.15338					1.98143					2.06775					2.06636
dI-A
EMP2
dC-I
dI-A
ECCSD(T)
Binding
E				-26.8802	-6.28383				-26.8531	-5.94657				-26.752	-6.23679				-39.0275	-8.81045				-41.291	-9.06481				-39.2379	-7.31905				-46.8804	-8.84486				-34.5772	-8.41449				-20.7017	-5.04569				-24.1319
E+ZPE				-26.9635	-5.21837				-26.8875	-4.84375				-26.8141	-5.15499				-38.9502	-7.45858				-41.2017	-7.78238				-39.1667	-6.09626				-46.8292	-7.44792				-34.4955	-7.11847				-20.6281	-4.03489				-24.0738
dH				-26.9635	-4.94603				-26.9051	-4.6009				-26.8323	-4.8927				-38.9696	-7.345				-41.2826	-7.62864				-39.3486	-5.94377				-46.9873	-7.39332				-34.5827	-7.00489				-20.6545	-3.7136				-24.1252
dG				-20.0602	1.2136				-19.9906	2.4247				-19.9052	1.40939				-32.2615	0.14872				-34.3643	-0.77623				-31.6309	1.44578				-38.8335	0.643825				-28.2022	-0.199548				-13.8071	2.52698				-17.2044
dGCramer				-19.9655	2.46298				-19.9322	2.73908				-19.8136	2.51318				-31.6447	0.434864				-33.868	0.112324				-31.5832	1.60956				-39.4302	0.487575				-28.0202	-0.00125502				-13.8071	3.3189				-17.1122
dGGrimme				-19.4126	2.92231				-19.3217	3.67282				-19.2614	3.04719				-31.4954	1.2613				-33.5674	0.720381				-31.3259	2.56024				-38.745	1.49096				-27.5558	0.899222				-13.2097	4.0625				-16.5035
																																									#REF!	#REF!	#REF!
	19			20			21			22			23			24			25			26			27			28			35			36			45			46			47			37			38
M052X-D3-TZVP(D)	C6IpOHF4			C6IoHF4			C6ImHF4			C6I(NO2)3H2			C6I(CN)3(CF3)2			BisketonCF3			BisketonBisCF3			F3CCCI			Imidazol			Benzimidazol			Imidazolium			Benzimidazolium			IDIPA			NIS			BenzNIS			bisCF3imidazolium			BisCF3MePy4I
		Cl-	NH3		Cl-	NH3		Cl-	NH3		Cl-	NH3		Cl-	NH3		Cl-	NH3		Cl-	NH3		Cl-	NH3		Cl-	NH3		Cl-	NH3		Cl-	NH3		Cl-	NH3		Cl-	NH3		Cl-	NH3		Cl-	NH3		Cl-	NH3
E	-1001.69	-1462	-1058.26	-926.439	-1386.75	-983.016	-926.444	-1386.75	-983.022	-1143.02	-1603.35	-1199.6	-1480.47	-1940.8	-1537.05	-940.772	-1401.1	-997.351	-1238.59	-1698.94	-1295.18	-711.568	-1171.89	-768.15	-523.34	-983.64	-579.916	-677.034	-1137.34	-733.61	-602.355	-1062.79	-658.947	-756.051	-1216.48	-812.643	-589.524	-1049.83	-646.1	-657.806	-1118.14	-714.393	-810.278	-1270.61	-866.865	-1276.66	-1737.11	-1333.25	-1259.39
E+ZPE	-1001.62	-1461.93	-1058.17	-926.382	-1386.69	-982.924	-926.387	-1386.7	-982.925	-1142.92	-1603.25	-1199.47	-1480.37	-1940.71	-1536.92	-940.684	-1401.01	-997.228	-1238.53	-1698.87	-1295.08	-711.544	-1171.87	-768.09	-523.28	-983.58	-579.82	-676.928	-1137.23	-733.469	-602.226	-1062.66	-658.782	-755.876	-1216.31	-812.432	-589.332	-1049.63	-645.873	-657.726	-1118.06	-714.277	-810.174	-1270.51	-866.725	-1276.52	-1736.97	-1333.08	-1259.27
dH	-1001.61	-1461.92	-1058.15	-926.372	-1386.68	-982.909	-926.377	-1386.68	-982.903	-1142.91	-1603.23	-1199.45	-1480.35	-1940.68	-1536.9	-940.671	-1401	-997.211	-1238.51	-1698.85	-1295.06	-711.537	-1171.86	-768.078	-523.274	-983.571	-579.81	-676.919	-1137.22	-733.456	-602.217	-1062.64	-658.769	-755.864	-1216.29	-812.416	-589.32	-1049.62	-645.857	-657.718	-1118.05	-714.264	-810.164	-1270.49	-866.71	-1276.5	-1736.95	-1333.06	-1259.25
dG	-1001.66	-1461.98	-1058.21	-926.419	-1386.73	-982.967	-926.424	-1386.74	-982.978	-1142.97	-1603.3	-1199.52	-1480.42	-1940.76	-1536.98	-940.725	-1401.06	-997.275	-1238.57	-1698.92	-1295.13	-711.577	-1171.9	-768.129	-523.31	-983.615	-579.857	-676.962	-1137.27	-733.51	-602.262	-1062.7	-658.824	-755.915	-1216.35	-812.477	-589.369	-1049.67	-645.915	-657.761	-1118.1	-714.316	-810.211	-1270.55	-866.767	-1276.56	-1737.02	-1333.13	-1259.31
dGCramer	-1001.66	-1461.98	-1058.21	-926.419	-1386.73	-982.964	-926.424	-1386.74	-982.973	-1142.96	-1603.29	-1199.51	-1480.42	-1940.75	-1536.97	-940.722	-1401.05	-997.27	-1238.57	-1698.91	-1295.12	-711.577	-1171.9	-768.127	-523.31	-983.614	-579.855	-676.962	-1137.27	-733.507	-602.261	-1062.69	-658.821	-755.914	-1216.35	-812.474	-589.368	-1049.67	-645.913	-657.761	-1118.1	-714.314	-810.211	-1270.55	-866.765	-1276.56	-1737.01	-1333.12	-1259.31
dGGrimme	-1001.66	-1461.98	-1058.21	-926.419	-1386.73	-982.965	-926.424	-1386.74	-982.973	-1142.96	-1603.29	-1199.51	-1480.42	-1940.76	-1536.97	-940.723	-1401.06	-997.271	-1238.57	-1698.92	-1295.12	-711.577	-1171.9	-768.127	-523.31	-983.614	-579.855	-676.962	-1137.27	-733.508	-602.261	-1062.7	-658.822	-755.914	-1216.35	-812.474	-589.368	-1049.67	-645.913	-657.76	-1118.1	-714.314	-810.211	-1270.55	-866.765	-1276.56	-1737.01	-1333.13	-1259.31
σ-hole (0.001)	0.0447791			0.0450011			0.0444782			0.0623461			0.0669606			0.050397			0.0597562			0.0684445			0.0357739			0.0393603			0.174687			0.170613			0.0262682			0.0638424			0.0624297			0.187934			0.16149
Eσ*	-0.02375			-0.02307			-0.02034			-0.04404			-0.0503			-0.08073			-0.09313			-0.02088			-0.00077			-0.00501			-0.15843			-0.15562			-0.02204			-0.04896			-0.04602			-0.17726			-0.15654
ELUMO	-0.02375			-0.02307			-0.02034			-0.1037			-0.11249			-0.08073			-0.09313			-0.02088			-0.00077			-0.00501			-0.15843			-0.1635			-0.02204			-0.04896			-0.05846			-0.17726			-0.2424
dC-I
dI-A
EMP2
dC-I
dI-A
Imag
Binding
E		-22.4034	-6.33032		-22.3563	-5.92746		-22.2477	-6.28138		-33.6822	-8.86295		-36.0981	-9.19553		-34.7841	-7.48055		-42.5778	-9.20118		-30.2246	-8.59814		-16.1327	-4.92658		-19.3367	-5.28677		-97.8878	-15.4612		-98.4049	-15.3257		-17.2189	-5.17696		-36.1214	-11.9704		-37.0758	-11.993		-108.901	-17.7265
E+ZPE		-22.4285	-5.17507		-22.3789	-4.79167		-22.271	-2.45356		-33.6408	-7.49121		-35.9933	-7.86521		-34.6749	-6.22176		-42.5684	-7.80371		-30.1556	-7.31363		-16.0586	-3.87487		-19.2878	-4.21749		-97.9549	-13.8598		-98.302	-13.6785		-17.4743	-4.06375		-35.9319	-10.2278		-36.9704	-10.2385		-108.739	-15.9946
dH		-22.4291	-4.97992		-22.3751	-4.58082		-22.2779	2.6117		-33.6339	-7.40148		-36.0724	-7.74849		-34.867	-6.10442		-42.6763	-7.75226		-30.2209	-7.20507		-16.073	-3.59814		-19.3235	-3.94829		-97.8916	-13.8648		-98.4337	-13.723		-17.5107	-3.86107		-36.0442	-10.3407		-37.0745	-10.3633		-108.86	-16.0743
dG		-15.5666	2.21699		-15.5685	2.60919		-15.4223	-1.04543		-27.0802	0.222766		-29.1623	-0.45871		-27.1103	1.35668		-35.0791	-0.0558484		-23.9464	0.284262		-9.31413	3.20846		-12.4975	2.80371		-91.7507	-6.48971		-91.4721	-6.51355		-10.5371	3.33333		-28.9081	-2.19377		-30.0427	-2.13542		-102.034	-8.88742
dGCramer		-14.8042	3.64646		-14.7421	3.98218		-14.6731	1.9434		-25.945	1.41001		-28.0936	1.13203		-26.8694	2.6255		-34.7829	1.13077		-23.1143	1.48971		-8.63266	4.66177		-11.5989	4.49736		-90.2592	-4.83434		-91.0762	-5.0571		-9.98619	4.61283		-28.2756	-1.17721		-29.2031	-1.10065		-101.349	-7.18875
dGGrimme		-14.8996	3.41114		-14.8632	3.77385		-14.7578	1.53991		-26.2525	1.24121		-28.3716	0.80886		-26.8273	2.44603		-34.6957	0.983936		-23.2725	1.34413		-8.67595	4.4503		-11.7577	4.17482		-90.6011	-5.20457		-91.0843	-5.36458		-9.99937	4.44277		-28.3427	-1.29644		-29.3631	-1.23243		-101.423	-7.62111
[truncated: 133 more columns]

## Sheet: m052X-corr
M052X-TZVP(D)		Acetal	Bisaldehyd	Bisaldehyd-C2	Bisketon-c2	C6(CN)5I	C6F3I3	C6F4I2	C6F5I	CBr3I	CCl3I	CF2HI	CF3I	CI3I	Diketon	Dithian	HCCI	ICCI	ICN
Training		6	7	8	9	10	11	12	13	4	3	1	2	5	14	15	16	17	18	RSQCl	RSQNH3	Sum(RSQ)	Pearson
σ-hole (0.001)	kJ/mol	37.725	125.746	121.706	104.453	194.881	121.914	128.596	132.914	125.213	120.749	92.568	128.304	117.068	53.6723	68.7447	138.606	143.438	205.369	0.762678	0.91665	1.67933	-0.873314	-0.957419
σ-hole (0.0004)		15.4805	93.856	91.1155	75.1538	155.9	87.7528	95.32	97.5359	92.1744	86.799	64.6153	95.064	83.0364	27.9366	41.2311	101.602	107.248	161.378	0.775142	0.903746	1.67889	-0.880422	-0.95393
σ*		4.27956	-186.358	-159.446	-145.426	-162.124	-125.551	-94.8067	-82.0468	-200.483	-159.578	-55.3192	-92.3125	-252.494	3.93825	-43.767	-5.95988	-52.7462	-97.511	0.599164	0.305175	0.904339	0.774057	0.552426
LUMO		4.27956	-186.358	-159.446	-145.426	-355.309	-125.551	-94.8067	-82.0468	-200.483	-159.578	-55.3192	-92.3125	-252.494	-43.0582	-43.767	-5.95988	-52.7462	-97.511	0.686112	0.40895	1.09506	0.828319	0.639492
Anion (deiodination)		1426.43	1067.38	1085.36	1111.98	1062	1173.42	1177.48	1182.54	1119.11	1167.25	1374.62	1269.42	1098.42	1080.77	1287.08	1267.16	1209.95	1141.6	0.467703	0.30939	0.777094	0.683888	0.556229
Rad.An. (ea)			-232.75	-224.291	-208.278	-310.04	-145.697	-144.536		-201.972	-186.794	-126.286	-131.952	-232.866		-151.174	-79.5395	-108.336	-170.844	0.609041	0.187231	0.796272	0.780411	0.432702
Random		0.823532	0.272419	0.393031	0.602532	0.665193	0.34395	0.699515	0.0617337	0.704848	0.69687	0.941756	0.841052	0.266558	0.940203	0.53102	0.807199	0.129175	0.316404	0.197538	0.155	0.352538	0.444452	0.393701
E Cl		-34.7301	-127.484	-120.466	-107.427	-171.371	-103.303	-106.112	-105.839	-126.533	-116.121	-69.2422	-97.5477	-127.392	-44.0453	-62.5814	-88.0356	-100.173	-142.297
E NH3		-13.2903	-28.0036	-26.6698	-24.0154	-41.4041	-27.2212	-28.3764	-28.6494	-33.076	-31.1253	-19.8146	-27.4575	-31.5454	-17.2968	-19.2554	-29.0275	-30.3954	-41.7533
Corrf-LUMO	Correlation	0.110707	0.506211	0.475638	0.414083	0.83	0.453084	0.452186	0.456466	0.514266	0.472845	0.31666	0.449601	0.525303	0.191116	0.237001	0.421578	0.468128	0.685288	0.943817	0.929069	1.87289	-0.971502	-0.963882
Corrf-σ*		0.128709	0.608815	0.570503	0.497322	0.830001	0.540856	0.53678	0.540515	0.619601	0.567258	0.37481	0.533519	0.637599	0.185045	0.280755	0.492326	0.551231	0.808942	0.953742	0.927878	1.88162	-0.976597	-0.963264
Anion		-1.92885	-0.118481	-0.204134	-0.484094	0.830001	-0.352027	-0.268202	-0.218199	-0.21426	-0.357296	-1.09509	-0.429518	-0.289498	-1.12059	-1.26891	-0.285697	-0.122137	0.836255	0.857152	0.926055	1.78321	-0.925825	-0.962318
Rad.An.		0.123904	0.555583	0.537132	0.470658	0.83	0.489668	0.510904	0.436541	0.534977	0.511018	0.381394	0.502236	0.527154	0.176281	0.318395	0.503964	0.537473	0.779174	0.895452	0.908932	1.80438	-0.946283	-0.953379
Corrf-σ*0.0004		0.0621726	0.587856	0.549362	0.466945	0.83	0.50126	0.503187	0.500019	0.594673	0.530971	0.33221	0.49961	0.607133	0.115959	0.220395	0.441876	0.512584	0.789317	0.962035	0.915943	1.87798	-0.980834	-0.957049
σ/σ*/RAD			0.602491	0.568002	0.497858	0.83	0.523298	0.52277		0.602461	0.554838	0.373153	0.516643	0.621422		0.294576	0.474438	0.531119	0.780325	0.942204	0.888541	1.83075	-0.970672	-0.942625
σ-hole (0.001)	ht	0.0143687	0.047894	0.0463553	0.0397841	0.0742264	0.0464345	0.0489796	0.0506242	0.047691	0.0459908	0.0352573	0.0488684	0.044589	0.0204427	0.0261835	0.0527923	0.0546325	0.078221
σ-hole (0.0004)		0.00589621	0.0357479	0.0347041	0.0286246	0.0593791	0.0334233	0.0363055	0.0371495	0.0351074	0.03306	0.0246107	0.036208	0.0316269	0.0106405	0.0157041	0.0386981	0.0408487	0.0614657
σ*		0.00163	-0.07098	-0.06073	-0.05539	-0.06175	-0.04782	-0.03611	-0.03125	-0.07636	-0.06078	-0.02107	-0.03516	-0.09617	0.0015	-0.01667	-0.00227	-0.02009	-0.03714
LUMO		0.00163	-0.07098	-0.06073	-0.05539	-0.13533	-0.04782	-0.03611	-0.03125	-0.07636	-0.06078	-0.02107	-0.03516	-0.09617	-0.0164	-0.01667	-0.00227	-0.02009	-0.03714			σ*	a	b
Anion	kcal/mol	340.925	255.11	259.407	265.77	253.824	280.453	281.425	282.634	267.474	278.979	328.543	303.398	262.529	258.311	307.619	302.86	289.186	272.848			Cl	-182.455	-8.50179
Rad.An.		-31.6836	-55.6287	-53.6068	-49.7797	-74.1013	-34.8224	-34.545	643637	-48.2724	-44.6448	-30.1832	-31.5373	-55.6563	427372	-36.1313	-19.0104	-25.8929	-40.8326			NH3	-38.8419	-7.6094
E Cl		-8.30069	-30.4693	-28.792	-25.6758	-40.9588	-24.69	-25.3614	-25.2961	-30.2422	-27.7535	-16.5493	-23.3145	-30.4474	-10.5271	-14.9573	-21.041	-23.942	-34.0097										CF2HI	CF3I	CCl3I	CBr3I	CI3I
E NH3		-3.17645	-6.69301	-6.37424	-5.73982	-9.89582	-6.50601	-6.78212	-6.84738	-7.90536	-7.43912	-4.73581	-6.56249	-7.53952	-4.13403	-4.60215	-6.93774	-7.26467	-9.97928										1	2	3	4	5
σ-hole (charge)		0.103121	0.171059	0.165985	0.158722	0.194767	0.157037	0.1589	0.156884	0.172197	0.16086	0.121114	0.145014	0.172013	0.115459	0.127209	0.141627	0.154802	0.179065	0.977574	0.824009	1.80158	-0.988723	-0.907749
σ* (charge)		0.13822	0.04675	0.05437	0.06203	0.06791	0.11071	0.10228	0.9358	0.04237	0.07787	0.13544	0.1298	0.01172	0.13755	0.12046	0.16059	0.07762	0.12029	0.0119455	0.00260723	0.0145527	0.109295	0.051061
corrf-random		0.165763	0.553568	0.535729	0.459674	0.857821	0.536665	0.565938	0.58522	0.551039	0.531387	0.407198	0.564592	0.515363	0.235933	0.302473	0.60997	0.63153	0.904148	0.762782	0.916659	1.67944	-0.873374	-0.957423
vsmax																												σ-hole	64.6153	95.064	86.799	92.1744	83.0364
									σ-holeCCSD(T)	0.0536544	0.0545009	0.0427919	0.0244555	0.0491857		Lumo	σ*	Anion	Rad.An.	σ*(0004)	σ*/LUMO	random						E Cl	-69.2422	-97.5477	-116.121	-126.533	-127.392
									σ*CCSD(T)	0.01507	0.02309	0.03238	0.02855	-0.00637		0.00301215	0.00351344	0.013586	0.0032844	-0.000993444	0.00323688	-0.00042246						E NH3	-19.8146	-27.4575	-31.1253	-33.076	-31.5454
									E Cl CCSD(T)	-26.9889	0	0	0	0		-0.000683879	-0.000896204	-0.00171153	-0.000612608	0.00429083	-0.000710465	0.0044032
									E NH3 CCSD(T)		-25.7946	-15.8379	-21.7992	-26.944							-0.000270962
		C6IpOHF4	C6IoHF4	C6ImHF4	C6I(NO2)3H2	C6I(CN)3(CF3)2	BisketonCF3	BisketonBisCF3	F3CCCI	Imidazol	Benzimidazol	NoxPy4I	pyrimidin	Ibenz	ICl5Benz	IBr5Benz	II5Benz	MeI	Imidazolium	Benzimidazolium	bisCF3imidazolium	BisCF3MePy4I	dimethoxyimidazolium	dimethylimidazolium	MePy2I	MePy3I	MePy4I	methylpyrimidinium	tetrazolium	triazolium							XI				N-I
		19	20	21	22	23	24	25	26	27	28	28	29	30	31	32	33	34	35	36	37	38	39	40	41	42	43	44	29	30							IF	ICl	IBr	II	IDIPA	NIS	BenzNIS
Test		19	20	21	22	23	24	25	26	27	28	29	30	31	32	33	34	35	36	37	38	39	40	41	42	43	44	45	46	47	RSQCl	RSQNH3	RSQCl	RSQNH3	RSQCl	RSQNH3	48	49	50	51	32	33	34	RSQCl	RSQNH3
σ-hole (0.001)	kJ/mol	117.567	118.15	116.777	163.69	175.805	132.317	156.89	179.701	93.9243	103.34	104.557	58.5633	61.1996	114.944	114.471	105.624	48.3441	458.64	447.944	493.42	423.992	433.737	434.73	433.317	394.402	391.793	437.479	518.021	486.415	0.993484	0.963762	0.824541	0.949839	0.990269	0.992191	242.58	178.664	161.817	125.283	68.9671	167.618	163.909	0.993484	0.312619
σ*		-62.3556	-60.5702	-53.4026	-115.627	-132.063	-211.956	-244.513	-54.8204	-2.02163	-13.1537	-37.1245	13.9676	8.50661	-97.3797	-154.169	-212.009	-3.4394	-415.958	-408.58	-465.396	-410.995	-388.075	-388.784	-417.664	-380.12	-374.291	-418.478	-491.388	-454.132	0.949421	0.914265	0.686346	0.477644	0.887226	0.913776	-228.156	-248.241	-266.829	-270.978	-57.866	-128.544	-120.825	0.331029	0.318284
LUMO		-62.3556	-60.5702	-53.4026	-272.264	-295.342	-211.956	-244.513	-54.8204	-2.02163	-13.1537	-71.3348	-71.1772	8.50661	-97.3797	-154.169	-212.009	-3.4394	-415.958	-429.269	-465.396	-636.421	-388.075	-388.784	-547.915	-555.949	-554.978	-586.877	-491.388	-454.132	0.845057	0.790624	0.691051	0.601617	0.133219	0.110469	-228.156	-248.241	-266.829	-270.978	-57.866	-128.544	-153.487	0.359318	0.34336
E Cl		-93.7357	-93.5388	-93.0845	-140.926	-151.035	-145.537	-178.146	-126.46	-67.499	-80.9048	-84.507	-47.0254	-49.9265	-100.512	-105.579	-105.992	-32.5326	-409.563	-411.726	-455.643	-386.802	-393.56	-395.521	-394.463	-354.254	-350.554	-396.18	-472.236	-440.425	1	0.967827	1	0.926952	1	0.987019	-184.544	-176.738	-176.421	-160.182	-72.0438	-151.132	-155.125	0.339735	0.307363
E NH3		-26.4861	-24.8005	-26.2813	-37.0826	-38.4741	-31.2986	-38.4977	-35.9746	-20.6128	-22.1199	-20.9541	-16.2834	-15.3697	-25.8822	-26.3784	-25.386	-12.6785	-64.6897	-64.1226	-74.1678	-58.7666	-60.3865	-60.699	-60.2238	-52.8015	-51.8484	-62.0537	-81.065	-72.5557	0.967827	1	0.926952	1	0.987019	1	-80.322	-57.3147	-52.3184	-39.7028	-21.6604	-50.0841	-50.1786	0.116387	0.10184
Corrf-σ*		0.46895	0.469398	0.45815	0.678739	0.736035	0.654845	0.770356	0.680499	0.331809	0.374869	0.400626	0.193241	0.207398	0.491122	0.540353	0.561105	0.172937	1.98419	1.94	2.15069	1.85801	1.87171	1.87583	1.89675	1.72637	1.71198	1.9121	2.26042	2.11599	0.998293	0.966943	0.961708	0.949776	0.987436	0.994463	1.05676	0.8502	0.807667	0.683028	0.294172	0.704119	0.684169	0.263932	0.254706
Corrf-LUMO		0.396775	0.397309	0.388272	0.679253	0.731529	0.543512	0.639793	0.578777	0.284297	0.320272	0.363726	0.225078	0.178525	0.412826	0.450236	0.463143	0.147972	1.66596	1.64284	1.80453	1.71236	1.57188	1.57535	1.67993	1.5682	1.55968	1.71911	1.89641	1.77573	0.99119	0.954381	0.917299	0.961585	0.7625	0.794654	0.886719	0.70793	0.669895	0.562689	0.247313	0.5928	0.598685	0.267327	0.25687
Ecl-calc	kJ/mol	-94.064	-94.1457	-92.0936	-132.341	-142.795	-127.982	-149.057	-132.662	-69.0421	-76.8985	-81.5981	-43.7596	-46.3425	-98.1095	-107.092	-110.878	-40.0549	-370.527	-362.464	-400.907	-347.504	-350.004	-350.756	-354.573	-323.487	-320.861	-357.374	-420.927	-394.574	0.998293	0.966943	0.961708	0.949776	0.987436	0.994463	-201.314	-163.625	-155.865	-133.124	-62.1749	-136.972	-133.332	0.350289	0.316566
ENH3-calc		-25.8243	-25.8417	-25.4048	-33.9729	-36.1984	-33.0448	-37.5315	-34.0413	-20.4975	-22.17	-23.1705	-15.1153	-15.6651	-26.6855	-28.5978	-29.4038	-14.3266	-84.6791	-82.9626	-91.1465	-79.7779	-80.3101	-80.4702	-81.2828	-74.6651	-74.1061	-81.879	-95.4085	-89.7985	0.998293	0.966943	0.961708	0.949776	0.987436	0.994463	-48.6562	-40.6328	-38.9807	-34.1395	-19.0356	-34.9587	-34.1839	0.349703	0.313961
	kcal/mol
		-22.4034	-22.3563	-22.2477	-33.6822	-36.0981	-34.7841	-42.5778	-30.2246	-16.1327	-19.3367	-20.1977	-11.2393	-11.9327	-24.023	-25.2341	-25.3326	-7.77548	-97.8878	-98.4049	-108.901	-92.4479	-94.0631	-94.5319	-94.279	-84.6687	-83.7845	-94.6894	-112.867	-105.264							-44.1071	-42.2415	-42.1655	-38.2844	-17.2189	-36.1214	-37.0758
		-6.33032	-5.92746	-6.28138	-8.86295	-9.19553	-7.48055	-9.20118	-8.59814	-4.92658	-5.28677	-5.00816	-3.89182	-3.67344	-6.18599	-6.30459	-6.06739	-3.03025	-15.4612	-15.3257	-17.7265	-14.0456	-14.4327	-14.5074	-14.3938	-12.6199	-12.3921	-14.8312	-19.375	-17.3412							-19.1974	-13.6985	-12.5044	-9.48921	-5.17696	-11.9704	-11.993
σ-hole (0.001)	ht	0.0447791	0.0450011	0.0444782	0.0623461	0.0669606	0.050397	0.0597562	0.0684445	0.0357739	0.0393603	0.0398237	0.0223056	0.0233097	0.04378	0.0435996	0.0402299	0.0184133	0.174687	0.170613	0.187934	0.16149	0.165202	0.16558	0.165042	0.15022	0.149226	0.166627	0.197304	0.185266							0.0923939	0.0680496	0.0616327	0.047718	0.0262682	0.0638424	0.0624297
σ*		-0.02375	-0.02307	-0.02034	-0.04404	-0.0503	-0.08073	-0.09313	-0.02088	-0.00077	-0.00501	-0.01414	0.00532	0.00324	-0.03709	-0.05872	-0.08075	-0.00131	-0.15843	-0.15562	-0.17726	-0.15654	-0.14781	-0.14808	-0.15908	-0.14478	-0.14256	-0.15939	-0.18716	-0.17297							-0.0869	-0.09455	-0.10163	-0.10321	-0.02204	-0.04896	-0.04602
LUMO		-0.02375	-0.02307	-0.02034	-0.1037	-0.11249	-0.08073	-0.09313	-0.02088	-0.00077	-0.00501	-0.02717	-0.02711	0.00324	-0.03709	-0.05872	-0.08075	-0.00131	-0.15843	-0.1635	-0.17726	-0.2424	-0.14781	-0.14808	-0.20869	-0.21175	-0.21138	-0.22353	-0.18716	-0.17297							-0.0869	-0.09455	-0.10163	-0.10321	-0.02204	-0.04896	-0.05846
														Training		C6(CN)5I	ICN	Bisaldehyd	CI3I	CBr3I	Bisaldehyd-C2	CCl3I	Bisketon-c2	C6F4I2	C6F5I	C6F3I3	ICCI	CF3I	HCCI	CF2HI	Dithian	Diketon	Acetal
														σ-hole (0.001)	kJ/mol	194.881	205.369	125.746	117.068	125.213	121.706	120.749	104.453	128.596	132.914	121.914	143.438	128.304	138.606	92.568	68.7447	53.6723	37.725
														σ*		-162.124	-97.511	-186.358	-252.494	-200.483	-159.446	-159.578	-145.426	-94.8067	-82.0468	-125.551	-52.7462	-92.3125	-5.95988	-55.3192	-43.767	3.93825	4.27956
														LUMO		-355.309	-97.511	-186.358	-252.494	-200.483	-159.446	-159.578	-145.426	-94.8067	-82.0468	-125.551	-52.7462	-92.3125	-5.95988	-55.3192	-43.767	-43.0582	4.27956
														E Cl		-171.371	-142.297	-127.484	-127.392	-126.533	-120.466	-116.121	-107.427	-106.112	-105.839	-103.303	-100.173	-97.5477	-88.0356	-69.2422	-62.5814	-44.0453	-34.7301
														E NH3		-41.4041	-41.7533	-28.0036	-31.5454	-33.076	-26.6698	-31.1253	-24.0154	-28.3764	-28.6494	-27.2212	-30.3954	-27.4575	-29.0275	-19.8146	-19.2554	-17.2968	-13.2903
		Acetal	Bisaldehyd	Bisaldehyd-C2	Bisketon-c2	C6(CN)5I	C6F3I3	C6F4I2	C6F5I	CBr3I	CCl3I	CF2HI	CF3I	CI3I	Diketon	Dithian	HCCI	ICCI	ICN	C6IpOHF4	C6IoHF4	C6ImHF4	C6I(NO2)3H2	C6I(CN)3(CF3)2	BisketonCF3	BisketonBisCF3	F3CCCI	Imidazol	Benzimidazol	NoxPy4I	pyrimidin	Ibenz	ICl5Benz	IBr5Benz	II5Benz	MeI	Imidazolium	Benzimidazolium	bisCF3imidazolium	BisCF3MePy4I	dimethoxyimidazolium	dimethylimidazolium	MePy2I	MePy3I	MePy4I	methylpyrimidinium	tetrazolium	triazolium	XI
M052X-TZVP(D)		Testset																		Validation																	Cat												IF
Training	0	6	7	8	9	10	11	12	13	4	3	1	2	5	14	15	16	17	18	19	20	21	22	23	24	25	26	27	28	29	30	31	32	33	34	35	36	37	38	39	40	41	42	43	44	45	46	47	48
σ-hole (0.001)	kJ/mol	37.725	125.746	121.706	104.453	194.881	121.914	128.596	132.914	125.213	120.749	92.568	128.304	117.068	53.6723	68.7447	138.606	143.438	205.369	117.567	118.15	116.777	163.69	175.805	132.317	156.89	179.701	93.9243	103.34	104.557	58.5633	61.1996	114.944	114.471	105.624	48.3441	458.64	447.944	493.42	423.992	433.737	434.73	433.317	394.402	391.793	437.479	518.021	486.415	242.58
σ*		4.27956	-186.358	-159.446	-145.426	-162.124	-125.551	-94.8067	-82.0468	-200.483	-159.578	-55.3192	-92.3125	-252.494	3.93825	-43.767	-5.95988	-52.7462	-97.511	-62.3556	-60.5702	-53.4026	-115.627	-132.063	-211.956	-244.513	-54.8204	-2.02163	-13.1537	-37.1245	13.9676	8.50661	-97.3797	-154.169	-212.009	-3.4394	-415.958	-408.58	-465.396	-410.995	-388.075	-388.784	-417.664	-380.12	-374.291	-418.478	-491.388	-454.132	-228.156
E Cl		-34.7301	-127.484	-120.466	-107.427	-171.371	-103.303	-106.112	-105.839	-126.533	-116.121	-69.2422	-97.5477	-127.392	-44.0453	-62.5814	-88.0356	-100.173	-142.297	-93.7357	-93.5388	-93.0845	-140.926	-151.035	-145.537	-178.146	-126.46	-67.499	-80.9048	-84.507	-47.0254	-49.9265	-100.512	-105.579	-105.992	-32.5326	-409.563	-411.726	-455.643	-386.802	-393.56	-395.521	-394.463	-354.254	-350.554	-396.18	-472.236	-440.425	-184.544
E NH3		-13.2903	-28.0036	-26.6698	-24.0154	-41.4041	-27.2212	-28.3764	-28.6494	-33.076	-31.1253	-19.8146	-27.4575	-31.5454	-17.2968	-19.2554	-29.0275	-30.3954	-41.7533	-26.4861	-24.8005	-26.2813	-37.0826	-38.4741	-31.2986	-38.4977	-35.9746	-20.6128	-22.1199	-20.9541	-16.2834	-15.3697	-25.8822	-26.3784	-25.386	-12.6785	-64.6897	-64.1226	-74.1678	-58.7666	-60.3865	-60.699	-60.2238	-52.8015	-51.8484	-62.0537	-81.065	-72.5557	-80.322
Corrf-σ*		0.123318	0.621171	0.579299	0.506168	0.83	0.544503	0.534939	0.536203	0.634159	0.576195	0.371531	0.531338	0.661043	0.1777	0.278726	0.475796	0.541166	0.797856	0.463591	0.463695	0.451537	0.675632	0.733889	0.670244	0.787587	0.666187	0.320304	0.363862	0.393089	0.183765	0.198416	0.491387	0.549262	0.579869	0.167377	1.98939	1.94543	2.15899	1.86681	1.87582	1.87993	1.90539	1.73423	1.71929	1.92034	2.26956	2.12346	1.06075
Calc-Cl		-24.4141	-127.733	-119.043	-103.866	-171.071	-111.822	-109.837	-110.099	-130.428	-118.399	-75.9253	-109.09	-136.007	-35.6999	-56.6656	-97.5634	-111.129	-164.4	-95.0303	-95.0521	-92.5289	-139.035	-151.125	-137.917	-162.269	-137.075	-65.2942	-74.3338	-80.3993	-36.9585	-39.9989	-100.799	-112.81	-119.162	-33.5575	-411.677	-402.554	-446.875	-386.239	-388.109	-388.961	-394.245	-358.725	-355.624	-397.347	-469.82	-439.502	-218.957
Calc-NH3		-18.7825	-31.9864	-30.8759	-28.9363	-37.5248	-29.953	-29.6994	-29.7329	-32.3308	-30.7935	-25.3655	-29.6039	-33.0439	-20.2248	-22.9042	-28.1308	-29.8645	-36.6723	-27.8071	-27.8099	-27.4874	-33.4308	-34.9758	-33.2879	-36.4	-33.1803	-24.0069	-25.1621	-25.9373	-20.3857	-20.7742	-28.5443	-30.0792	-30.891	-19.951	-68.2737	-67.1077	-72.7718	-65.0228	-65.2617	-65.3706	-66.0459	-61.5066	-61.1102	-66.4424	-75.7041	-71.8296	-43.6446
		0.00338769		-207.529	1.17798
		-0.00104736		-26.5216	-15.5119
		6	35	14	30	31	15	27	28	1	29	21	19	20	16	32	9	2	12	13	17	11	33	3	8	34	7	4	5	26	24	22	23	25	18	10
	ΔECl	-34.7301	-32.5326	-44.0453	-47.0254	-49.9265	-62.5814	-67.499	-80.9048	-69.2422	-84.507	-93.0845	-93.7357	-93.5388	-88.0356	-100.512	-107.427	-97.5477	-106.112	-105.839	-100.173	-103.303	-105.579	-116.121	-120.466	-105.992	-127.484	-126.533	-127.392	-126.46	-145.537	-140.926	-151.035	-178.146	-142.297	-171.371
	ΔENH3	-13.2903	-12.6785	-17.2968	-16.2834	-15.3697	-19.2554	-20.6128	-22.1199	-19.8146	-20.9541	-26.2813	-26.4861	-24.8005	-29.0275	-25.8822	-24.0154	-27.4575	-28.3764	-28.6494	-30.3954	-27.2212	-26.3784	-31.1253	-26.6698	-25.386	-28.0036	-33.076	-31.5454	-35.9746	-31.2986	-37.0826	-38.4741	-38.4977	-41.7533	-41.4041
	Ωσ*MO	0.123318	0.167377	0.1777	0.183765	0.198416	0.278726	0.320304	0.363862	0.371531	0.393089	0.451537	0.463591	0.463695	0.475796	0.491387	0.506168	0.531338	0.534939	0.536203	0.541166	0.544503	0.549262	0.576195	0.579299	0.579869	0.621171	0.634159	0.661043	0.666187	0.670244	0.675632	0.733889	0.787587	0.797856	0.83
Test	0	6	7	8	9	10	11	12	13	4	3	1	2	5	14	15	16	17	18
σ-hole (0.001)	kJ/mol	37.725	125.746	121.706	104.453	194.881	121.914	128.596	132.914	125.213	120.749	92.568	128.304	117.068	53.6723	68.7447	138.606	143.438	205.369
σ*		4.27956	-186.358	-159.446	-145.426	-162.124	-125.551	-94.8067	-82.0468	-200.483	-159.578	-55.3192	-92.3125	-252.494	3.93825	-43.767	-5.95988	-52.7462	-97.511
E Cl		-34.7301	-127.484	-120.466	-107.427	-171.371	-103.303	-106.112	-105.839	-126.533	-116.121	-69.2422	-97.5477	-127.392	-44.0453	-62.5814	-88.0356	-100.173	-142.297
E NH3		-13.2903	-28.0036	-26.6698	-24.0154	-41.4041	-27.2212	-28.3764	-28.6494	-33.076	-31.1253	-19.8146	-27.4575	-31.5454	-17.2968	-19.2554	-29.0275	-30.3954	-41.7533
Corrf-σ*		0.123318	0.621171	0.579299	0.506168	0.83	0.544503	0.534939	0.536203	0.634159	0.576195	0.371531	0.531338	0.661043	0.1777	0.278726	0.475796	0.541166	0.797856
		Training	σ-hole (0.001)	σ*	E Cl	E NH3	Corrf-σ*		Ecl	vs,max	σ*	Ω		ENH3	vs,max	σ*	Ω
			kJ/mol						kJ·mol-1					kJ·mol-1
		6	37.725	4.27956	-34.7301	-13.2903	0.123318		-171.371	194.881	-162.124	0.83		-41.7533	205.369	-97.511	0.797856
		7	125.746	-186.358	-127.484	-28.0036	0.621171		-142.297	205.369	-97.511	0.797856		-41.4041	194.881	-162.124	0.83
		8	121.706	-159.446	-120.466	-26.6698	0.579299		-127.484	125.746	-186.358	0.621171		-33.076	125.213	-200.483	0.634159							6	35	14	30	31	15	1	27	28	9	29	34	33	32	21	5	19	20	3	8	11	4	7	2	12	24
		9	104.453	-145.426	-107.427	-24.0154	0.506168		-127.392	117.068	-252.494	0.661043		-31.5454	117.068	-252.494	0.661043						vsmax	37.725	48.3441	53.6723	58.5633	61.1996	68.7447	92.568	93.9243	103.34	104.453	104.557	105.624	114.471	114.944	116.777	117.068	117.567	118.15	120.749	121.706	121.914	125.213	125.746	128.304	128.596	132.317
		10	194.881	-162.124	-171.371	-41.4041	0.83		-126.533	125.213	-200.483	0.634159		-31.1253	120.749	-159.578	0.576195						E Cl	-34.7301	-32.5326	-44.0453	-47.0254	-49.9265	-62.5814	-69.2422	-67.499	-80.9048	-107.427	-84.507	-105.992	-105.579	-100.512	-93.0845	-127.392	-93.7357	-93.5388	-116.121	-120.466	-103.303	-126.533	-127.484	-97.5477	-106.112	-145.537
		11	121.914	-125.551	-103.303	-27.2212	0.544503		-120.466	121.706	-159.446	0.579299		-30.3954	143.438	-52.7462	0.541166						E NH3	-13.2903	-12.6785	-17.2968	-16.2834	-15.3697	-19.2554	-19.8146	-20.6128	-22.1199	-24.0154	-20.9541	-25.386	-26.3784	-25.8822	-26.2813	-31.5454	-26.4861	-24.8005	-31.1253	-26.6698	-27.2212	-33.076	-28.0036	-27.4575	-28.3764	-31.2986
		12	128.596	-94.8067	-106.112	-28.3764	0.534939		-116.121	120.749	-159.578	0.576195		-29.0275	138.606	-5.95988	0.475796
		13	132.914	-82.0468	-105.839	-28.6494	0.536203		-107.427	104.453	-145.426	0.506168		-28.6494	132.914	-82.0468	0.536203
		4	125.213	-200.483	-126.533	-33.076	0.634159		-106.112	128.596	-94.8067	0.534939		-28.3764	128.596	-94.8067	0.534939
		3	120.749	-159.578	-116.121	-31.1253	0.576195		-105.839	132.914	-82.0468	0.536203		-28.0036	125.746	-186.358	0.621171
		1	92.568	-55.3192	-69.2422	-19.8146	0.371531		-103.303	121.914	-125.551	0.544503		-27.4575	128.304	-92.3125	0.531338
		2	128.304	-92.3125	-97.5477	-27.4575	0.531338		-100.173	143.438	-52.7462	0.541166		-27.2212	121.914	-125.551	0.544503
		5	117.068	-252.494	-127.392	-31.5454	0.661043		-97.5477	128.304	-92.3125	0.531338		-26.6698	121.706	-159.446	0.579299
		14	53.6723	3.93825	-44.0453	-17.2968	0.1777		-88.0356	138.606	-5.95988	0.475796		-24.0154	104.453	-145.426	0.506168
		15	68.7447	-43.767	-62.5814	-19.2554	0.278726		-69.2422	92.568	-55.3192	0.371531		-19.8146	92.568	-55.3192	0.371531
		16	138.606	-5.95988	-88.0356	-29.0275	0.475796		-62.5814	68.7447	-43.767	0.278726		-19.2554	68.7447	-43.767	0.278726
		17	143.438	-52.7462	-100.173	-30.3954	0.541166		-44.0453	53.6723	3.93825	0.1777		-17.2968	53.6723	3.93825	0.1777
		18	205.369	-97.511	-142.297	-41.7533	0.797856		-34.7301	37.725	4.27956	0.123318		-13.2903	37.725	4.27956	0.123318
[truncated: 12 more columns]

## Sheet: M05-Thermo
E
	Cl [kcal/mol]	Acetal	Bisaldehyd	Bisaldehyd C2	Bisketon c2	C6(CN)5I	C6F3I3	p-C6F4I2	C6F5I	CBr3I	CCl3I	CF2HI	CF3I	CI3I	Diketon	Dithian	HCCI	ICCI	ICN				NH3	Acetal	Bisaldehyd	Bisaldehyd C2	Bisketon c2	C6(CN)5I	C6F3I3	p-C6F4I2	C6F5I	CBr3I	CCl3I	CF2HI	CF3I	CI3I	Diketon	Dithian	HCCI	ICCI	ICN
	B3LYP-D3-TZVP(D)	-9.17795	-31.7601	-30.4932	-26.772	-41.4915	-25.1186	-25.5365	-25.5082	-31.4244	-29.4848	-16.9503	-23.6307	-31.7915	-11.3353	-15.8697	-20.9293	-23.4726	-33.2147				B3LYP-D3-TZVP(D)	-3.77823	-7.68259	-7.40335	-6.50727	-10.7034	-7.03124	-7.31801	-7.40963	-8.81838	-8.54102	-5.33678	-7.26235	-8.39607	-4.68749	-5.22338	-7.41653	-7.64557	-10.4524
	B3LYP-D3-TZVPP	-14.0424	-38.4531	-37.0983	-33.2693	-48.327	-31.1194	-31.5298	-31.5668	-37.4629	-34.7678	-21.9578	-29.2143	-38.1977	-16.6673	-21.4414	-26.5643	-29.2193	-39.4427				B3LYP-D3-TZVPP	-3.53162	-7.33935	-7.07077	-6.16528	-10.4028	-6.7087	-7.00363	-7.10152	-8.36909	-7.99384	-5.03752	-6.93052	-8.00137	-4.39696	-4.91952	-7.13729	-7.33997	-10.1468
	B97D3-TZVPP	-16.6547	-42.7396	-41.4765	-37.055	-51.5919	-35.0489	-34.5682	-34.3235	-40.8301	-37.3487	-23.8096	-30.9989	-42.3769	-19.4095	-24.3982	-29.2243	-32.2508	-41.5129				B97D3-TZVPP	-3.79141	-8.30069	-7.99007	-6.74447	-10.9425	-7.25087	-7.43912	-7.51128	-9.11582	-8.53538	-5.20393	-7.16992	-8.91251	-4.68749	-5.35955	-7.53889	-7.76919	-10.453
	M052X-D3-SVP(D)	-8.76379	-28.9777	-27.6142	-24.5325	-40.1675	-25.6281	-25.7881	-25.2459	-31.533	-29.2557	-16.715	-23.2047	-31.821	-10.827	-15.4612	-21.5003	-25.1844	-33.9482				M052X-D3-SVP(D)	-7.23455	-11.3014	-10.9111	-10.1349	-14.9981	-11.3397	-11.5242	-11.516	-13.5059	-12.9286	-8.79517	-10.8791	-13.1545	-8.3283	-9.05997	-11.671	-12.2659	-15.2209
	M052X-D3-TZVP(D)	-8.30069	-30.4693	-28.792	-25.6758	-40.9588	-24.69	-25.3614	-25.2961	-30.2422	-27.7535	-16.5493	-23.3145	-30.4474	-10.5271	-14.9573	-21.041	-23.942	-34.0097				M052X-D3-TZVP(D)	-3.17645	-6.69301	-6.37424	-5.73982	-9.89582	-6.50601	-6.78212	-6.84738	-7.90536	-7.43912	-4.73581	-6.56249	-7.53952	-4.13403	-4.60215	-6.93774	-7.26467	-9.97928
	M052X-D3-TZVPP	-12.0965	-35.7504	-33.9771	-30.7875	-46.3899	-29.4622	-30.1449	-30.1104	-35.116	-32.1429	-20.4951	-27.7685	-35.5063	-14.6894	-19.294	-25.5384	-28.5849	-39.048				M052X-D3-TZVPP	-2.91101	-6.36608	-6.05734	-5.41478	-9.58959	-6.19038	-6.46836	-6.53676	-7.54642	-7.02183	-4.43084	-6.23681	-7.19565	-3.84538	-4.29404	-6.63716	-6.95405	-9.66615
	M062X-D3-TZVP	-13.0296	-34.7797	-33.1657	-30.1549	-46.1451	-29.0123	-29.7358	-29.7697	-34.9466	-32.8739	-20.694	-27.7422	-34.7979	-15.0464	-19.8249	-25.3225	-28.0942	-38.2498				M062X-D3-TZVP	-3.66026	-6.88126	-6.60139	-5.98644	-10.0539	-6.69427	-6.97539	-7.05697	-7.99446	-7.72213	-5.04454	-6.77898	-7.46045	-4.48983	-4.99999	-7.14984	-7.41088	-9.97551
	M062X-D3-TZVP(D)	-9.36996	-29.6674	-28.1551	-25.2196	-40.8508	-24.422	-25.1273	-25.1204	-30.2754	-28.6301	-16.9032	-23.44	-29.9077	-11.0416	-15.5867	-21.0096	-23.6439	-33.3985				M062X-D3-TZVP(D)	-3.73933	-6.94778	-6.66415	-6.0586	-10.0772	-6.75576	-7.03375	-7.10779	-8.10867	-7.89657	-5.12675	-6.8593	-7.55082	-4.56136	-5.07655	-7.19063	-7.46108	-10.0119
	M062X-TZVPP	-13.0453	-34.759	-33.135	-30.0734	-46.0272	-28.9307	-29.6624	-29.6987	-34.8857	-32.8118	-20.6808	-27.7108	-34.7389	-15.0025	-19.8123	-25.3212	-28.0653	-38.2329				M062X-TZVPP	-3.39671	-6.53237	-6.25689	-5.61558	-9.60905	-6.33282	-6.6152	-6.6974	-7.59537	-7.35441	-4.76028	-6.46209	-7.04881	-4.17293	-4.67118	-6.83106	-7.07956	-9.63101
	M062X-D3-TZVPP	-13.1037	-34.8458	-33.2167	-30.1953	-46.1527	-29.0179	-29.7412	-29.7755	-34.9537	-32.8772	-20.7324	-27.7472	-34.8049	-15.1137	-19.879	-25.3487	-28.0997	-38.2567				M062X-D3-TZVPP	-3.45078	-6.61147	-6.32533	-5.7159	-9.73898	-6.41345	-6.69116	-6.77232	-7.69974	-7.43209	-4.79896	-6.50349	-7.15282	-4.25478	-4.75233	-6.86929	-7.12284	-9.66805
	mPW1PW91-TZVP(D)	-9.66176	-32.461	-31.0906	-27.3086	-42.5828	-25.7881	-26.1357	-25.8295	-31.3648	-29.5864	-17.1335	-23.6232	-31.8913	-30.7837	-16.6704	-21.7928	-24.6555	-34.2394				mPW1PW91-TZVP(D)	-2.74661	-6.67356	-6.36859	-5.4154	-9.65172	-5.95192	-6.20355	-6.24999	-7.68259	-7.39896	-4.21059	-6.01656	-7.34374	-3.59249	-4.25326	-6.4031	-6.6905	-9.44966
	ωB97xD-TZVP(D)	-8.67092	-27.9411	-26.7175	-23.5027	-39.3486	-22.8325	-23.5121	-23.2461	-28.2661	-27.1768	-15.9525	-21.8794	-27.9386	-10.1324	-14.6034	-20.2416	-22.6713	-32.2157				ωB97xD-TZVP(D)	-3.74309	-6.98606	-6.73192	-6.0404	-10.1424	-6.59763	-6.85303	-6.87938	-8.10177	-7.96058	-5.09475	-6.70682	-7.65435	-4.49234	-5.0822	-7.11532	-7.36947	-9.97551
	ωB97xD-TZVPP	-12.5954	-33.4958	-32.168	-28.8184	-45.1041	-27.7723	-28.4738	-28.2335	-33.4192	-31.8455	-20.0608	-26.5198	-33.2956	-14.4208	-19.1472	-24.9435	-27.4899	-37.4673				ωB97xD-TZVPP	-3.47954	-6.65975	-6.41753	-5.71974	-9.83683	-6.29454	-6.55057	-6.58069	-7.70456	-7.51191	-4.80358	-6.38867	-7.28726	-4.20933	-4.78538	-6.8342	-7.06638	-9.66364
	B3LYP-D3-TZVP(D)	-38.4005	-132.884	-127.583	-112.014	-173.601	-105.096	-106.845	-106.726	-131.48	-123.364	-70.9199	-98.871	-133.016	-47.427	-66.3988	-87.5682	-98.2094	-138.97				B3LYP-D3-TZVP(D)	-15.8081	-32.144	-30.9756	-27.2264	-44.7831	-29.4187	-30.6186	-31.0019	-36.8961	-35.7356	-22.3291	-30.3857	-35.1292	-19.6125	-21.8546	-31.0308	-31.9891	-43.7329
	B3LYP-D3-TZVPP	-58.7534	-160.888	-155.219	-139.199	-202.2	-130.204	-131.921	-132.076	-156.745	-145.468	-91.8714	-122.233	-159.819	-69.7358	-89.7106	-111.145	-122.254	-165.028				B3LYP-D3-TZVPP	-14.7763	-30.7078	-29.5841	-25.7955	-43.5255	-28.0692	-29.3032	-29.7128	-35.0163	-33.4462	-21.077	-28.9973	-33.4777	-18.3969	-20.5833	-29.8624	-30.7104	-42.4543
	B97D3-TZVPP	-69.6833	-178.823	-173.538	-155.038	-215.861	-146.645	-144.633	-143.609	-170.833	-156.267	-99.6193	-129.7	-177.305	-81.2093	-102.082	-122.275	-134.937	-173.69				B97D3-TZVPP	-15.8633	-34.7301	-33.4305	-28.2188	-45.7834	-30.3376	-31.1253	-31.4272	-38.1406	-35.712	-21.7733	-29.9989	-37.2899	-19.6125	-22.4244	-31.5427	-32.5063	-43.7355
	M052X-D3-SVP(D)	-36.6677	-121.243	-115.538	-102.644	-168.061	-107.228	-107.897	-105.629	-131.934	-122.406	-69.9354	-97.0883	-133.139	-45.3003	-64.6896	-89.9574	-105.372	-142.039				M052X-D3-SVP(D)	-30.2694	-47.2852	-45.6522	-42.4044	-62.752	-47.4454	-48.2173	-48.1831	-56.5086	-54.0931	-36.799	-45.5183	-55.0383	-34.8456	-37.9069	-48.8316	-51.3206	-63.6841
	M052X-D3-TZVP(D)	-34.7301	-127.484	-120.466	-107.427	-171.371	-103.303	-106.112	-105.839	-126.533	-116.121	-69.2422	-97.5477	-127.392	-44.0453	-62.5814	-88.0356	-100.173	-142.297	0.953742		0.927878	M052X-D3-TZVP(D)	-13.2903	-28.0036	-26.6698	-24.0154	-41.4041	-27.2212	-28.3764	-28.6494	-33.076	-31.1253	-19.8146	-27.4575	-31.5454	-17.2968	-19.2554	-29.0275	-30.3954	-41.7533
	M052X-D3-TZVPP	-50.6117	-149.58	-142.16	-128.815	-194.095	-123.27	-126.126	-125.982	-146.925	-134.486	-85.7514	-116.184	-148.559	-61.4603	-80.7262	-106.853	-119.599	-163.377				M052X-D3-TZVPP	-12.1797	-26.6357	-25.3439	-22.6554	-40.1229	-25.9005	-27.0636	-27.3498	-31.5742	-29.3793	-18.5386	-26.0948	-30.1066	-16.089	-17.9663	-27.7699	-29.0958	-40.4432
	M062X-D3-TZVP	-54.5158	-145.518	-138.765	-126.168	-193.071	-121.387	-124.414	-124.556	-146.217	-137.545	-86.5837	-116.073	-145.594	-62.9542	-82.9473	-105.949	-117.546	-160.037				M062X-D3-TZVP	-15.3145	-28.7912	-27.6202	-25.0472	-42.0657	-28.0088	-29.185	-29.5263	-33.4488	-32.3094	-21.1064	-28.3633	-31.2145	-18.7854	-20.92	-29.9149	-31.0071	-41.7375
	M062X-D3-TZVP(D)	-39.2039	-124.128	-117.801	-105.519	-170.92	-102.182	-105.133	-105.104	-126.672	-119.788	-70.723	-98.0728	-125.134	-46.1983	-65.2147	-87.9043	-98.9261	-139.739				M062X-D3-TZVP(D)	-15.6453	-29.0695	-27.8828	-25.3492	-42.1629	-28.2661	-29.4292	-29.739	-33.9267	-33.0393	-21.4503	-28.6993	-31.5926	-19.0847	-21.2403	-30.0856	-31.2172	-41.8898
	M062X-TZVPP	-54.5815	-145.432	-138.637	-125.827	-192.578	-121.046	-124.107	-124.26	-145.962	-137.285	-86.5285	-115.942	-145.348	-62.7704	-82.8948	-105.944	-117.425	-159.966				M062X-TZVPP	-14.2118	-27.3314	-26.1788	-23.4956	-40.2042	-26.4965	-27.678	-28.0219	-31.779	-30.7708	-19.917	-27.0374	-29.4922	-17.4596	-19.5442	-28.5812	-29.6209	-40.2961
	M062X-D3-TZVPP	-54.8261	-145.795	-138.979	-126.337	-193.103	-121.411	-124.437	-124.581	-146.246	-137.558	-86.7443	-116.094	-145.624	-63.2357	-83.1735	-106.059	-117.569	-160.066				M062X-D3-TZVPP	-14.4381	-27.6624	-26.4652	-23.9153	-40.7479	-26.8339	-27.9958	-28.3354	-32.2157	-31.0959	-20.0789	-27.2106	-29.9274	-17.802	-19.8837	-28.7411	-29.802	-40.4511
	mPW1PW91-TZVP(D)	-40.4248	-135.817	-130.083	-114.259	-178.166	-107.897	-109.352	-108.071	-131.23	-123.79	-71.6866	-98.8395	-133.433	-128.799	-69.749	-91.1809	-103.158	-143.258				mPW1PW91-TZVP(D)	-11.4918	-27.9222	-26.6462	-22.658	-40.3828	-24.9028	-25.9557	-26.15	-32.144	-30.9572	-17.6171	-25.1733	-30.7262	-15.031	-17.7956	-26.7906	-27.9931	-39.5374
	ωB97xD-TZVP(D)	-36.2791	-116.906	-111.786	-98.3354	-164.634	-95.5314	-98.3748	-97.2616	-118.266	-113.708	-66.7454	-91.5432	-116.895	-42.3939	-61.1006	-84.6907	-94.8566	-134.79				ωB97xD-TZVP(D)	-15.6611	-29.2297	-28.1663	-25.273	-42.4359	-27.6045	-28.6731	-28.7833	-33.8978	-33.3071	-21.3164	-28.0613	-32.0258	-18.7959	-21.2639	-29.7705	-30.8338	-41.7375
	ωB97xD-TZVPP	-52.699	-140.146	-134.591	-120.576	-188.716	-116.199	-119.135	-118.129	-139.826	-133.241	-83.9345	-110.959	-139.309	-60.3366	-80.1118	-104.364	-115.018	-156.763				ωB97xD-TZVPP	-14.5584	-27.8644	-26.851	-23.9314	-41.1573	-26.3364	-27.4076	-27.5336	-32.2359	-31.4298	-20.0982	-26.7302	-30.4899	-17.6118	-20.022	-28.5943	-29.5657	-40.4327
	Ωσ*'	0.128709	0.608815	0.570503	0.497322	0.830001	0.540856	0.53678	0.540515	0.619601	0.567258	0.37481	0.533519	0.637599	0.185045	0.280755	0.492326	0.551231	0.808942				Ωσ*'	0.128709	0.608815	0.570503	0.497322	0.830001	0.540856	0.53678	0.540515	0.619601	0.567258	0.37481	0.533519	0.637599	0.185045	0.280755	0.492326	0.551231	0.808942
dE+ZPE
	Cl [kcal/mol]	Acetal	Bisaldehyd	Bisaldehyd C2	Bisketon c2	C6(CN)5I	C6F3I3	p-C6F4I2	C6F5I	CBr3I	CCl3I	CF2HI	CF3I	CI3I	Diketon	Dithian	HCCI	ICCI	ICN				NH3	Acetal	Bisaldehyd	Bisaldehyd C2	Bisketon c2	C6(CN)5I	C6F3I3	p-C6F4I2	C6F5I	CBr3I	CCl3I	CF2HI	CF3I	CI3I	Diketon	Dithian	HCCI	ICCI	ICN
	B3LYP-D3-TZVP(D)	-9.37687	-31.6327	-30.3476	-26.6854	-41.3692	-25.17	-25.6112	-25.6444	-31.3428	-29.4465	-17.0193	-23.7167	-31.6861	-11.5154	-16.0329	-20.908	-23.3189	-32.9919				B3LYP-D3-TZVP(D)	-2.93925	-6.33721	-6.06989	-5.23531	-9.1654	-5.82266	-6.09437	-6.19038	-7.32366	-7.10654	-1.76895	-3.58433	-6.93397	-3.72552	-4.18549	-6.13641	-6.34098	-8.91126
	B3LYP-D3-TZVPP	-14.2928	-38.3226	-36.9559	-33.1789	-48.177	-31.1947	-31.6377	-31.7419	-37.3857	-34.732	-22.0525	-29.3097	-38.098	-16.9032	-21.6384	-26.5292	-29.0675	-39.2281				B3LYP-D3-TZVPP	5.68962	-6.0153	-5.75802	-4.90336	-8.87109	-5.52522	-5.80258	-5.91113	-6.90009	-6.59763	-1.50979	-3.29128	-6.5581	-3.48456	5.49823	-5.89607	-6.06801	-8.62072
	B97D3-TZVPP	-17.0111	-42.5746	-41.2807	-37.0312	-51.5103	-35.1964	-34.7627	-34.5826	-40.795	-37.3744	-23.9941	-31.1815	-42.3073	-19.5984	-24.6743	-29.2589	-32.1642	-41.334				B97D3-TZVPP	-2.93925	-6.90134	-6.597	-5.4518	-9.41703	-6.02722	-6.22238	-6.3027	-7.63427	-7.13666	-4.22063	-6.01969	-7.43661	-3.69477	-4.29404	-6.27697	-6.47464	-8.9533
	M052X-D3-SVP(D)	-8.80207	-28.738	-27.3814	-24.476	-39.9642	-25.5804	-25.7492	-25.1901	-31.3579	-29.0593	-16.6227	-23.1256	-31.5976	-10.9676	-15.4624	-21.3096	-24.9397	-33.6452				M052X-D3-SVP(D)	-6.31525	-9.9843	-9.65674	-8.92694	-13.5197	-10.1023	-10.2761	-10.2623	-12.0074	-11.5123	-7.67569	-9.69439	-11.6202	-7.31424	-7.89532	-10.3508	-10.9092	-13.6759
	M052X-D3-TZVP(D)	-8.37411	-30.2309	-28.6132	-25.5202	-40.7529	-24.6674	-25.3539	-25.3369	-30.0765	-27.5633	-16.5079	-23.3138	-30.2899	-10.6689	-15.0439	-20.9362	-23.7405	-33.7531				M052X-D3-TZVP(D)	-2.30735	-5.43297	-5.17444	-4.5143	-8.48894	-5.33696	-5.59926	-5.67268	-6.60516	-6.15335	-3.82153	-5.34826	-6.26756	-3.23669	-3.61445	-5.71974	-6.02534	-8.56613
	M052X-D3-TZVPP	-12.1837	-35.5101	-33.8033	-30.667	-46.1583	-29.4509	-30.1562	-30.1706	-34.9529	-31.9515	-20.4744	-27.771	-35.3507	-14.8751	-19.4032	-25.4198	-28.3785	-38.7995				M052X-D3-TZVPP	-2.10906	-5.15185	-4.91089	-4.28024	-8.21409	-5.06714	-5.33194	-5.40787	-6.29329	-5.80258	-3.563	-5.07529	-5.92682	-3.04216	-3.30634	-5.47502	-5.76744	-8.29504
	M062X-D3-TZVP	-13.1363	-34.5494	-32.9932	-30.0596	-45.9261	-28.9941	-29.7496	-29.8406	-34.7759	-32.6738	-20.6783	-27.7516	-34.7082	-15.2566	-19.9385	-25.2058	-27.8752	-37.9806				M062X-D3-TZVP	-2.73719	-5.63566	-5.39469	-4.80107	-8.64833	-5.56412	-5.83583	-5.92243	-6.76455	-6.39557	-4.06249	-5.59487	-6.33533	-3.65461	-4.01857	-5.93875	-6.17845	-8.57868
	M062X-D3-TZVP(D)	-9.45091	-29.4358	-27.9831	-25.0916	-40.6601	-24.39	-25.1198	-25.1688	-30.1054	-28.4343	-16.8656	-23.4475	-29.8155	-11.1998	-15.6501	-20.9042	-23.4431	-33.1306				M062X-D3-TZVP(D)	-2.8583	-5.7279	-5.50263	-4.90775	-8.72049	-5.65699	-5.90047	-5.93624	-6.82353	-6.64469	-4.17168	-5.70845	-6.39243	-3.7023	-4.1334	-6.0153	-6.26693	-8.65711
	M062X-TZVPP	-13.1526	-34.5387	-32.9693	-30.0012	-45.8151	-28.9137	-29.6762	-29.7684	-34.7194	-32.6167	-20.6645	-27.7202	-34.6517	-15.2133	-19.9516	-25.2001	-27.852	-37.9706				M062X-TZVPP	-2.56024	-5.34889	-5.13804	-4.51806	-8.26555	-5.26355	-5.51706	-5.59989	-6.32529	-6.14206	-3.81714	-5.34198	-5.89858	-3.3578	-3.68787	-5.67519	-5.90109	-8.285
	M062X-D3-TZVPP	-13.2128	-34.6504	-33.0478	-30.069	-45.9349	-28.9991	-29.7508	-29.8393	-34.7853	-32.68	-20.7229	-27.7623	-34.7132	-15.2993	-19.9987	-25.2215	-27.8809	-37.9844				M062X-D3-TZVPP	-2.59789	-5.44113	-5.11608	-4.55195	-8.37348	-5.2466	-5.57918	-5.59613	-6.37235	-6.13139	-3.84161	-5.35516	-5.96698	-3.42306	-3.75376	-5.6959	-5.92933	-8.29881
	mPW1PW91-TZVP(D)	-9.8224	-32.274	-30.891	-27.1969	-42.4108	-25.79	-26.1627	-25.9174	-31.228	-29.481	-17.1674	-23.6577	-31.7319	-30.6739	-16.7896	-21.7256	-24.4659	-33.9859				mPW1PW91-TZVP(D)	-1.85617	-5.33069	-5.03827	-4.13026	-8.1413	-4.73518	-4.97928	-5.04015	-6.24371	-5.99208	-3.19214	-4.79793	-5.92682	-2.61483	-3.17143	-5.11169	-5.37775	-7.94113
	ωB97xD-TZVP(D)	-8.75752	-27.7309	-26.5141	-23.2818	-39.1672	-22.8012	-23.4977	-23.2919	-28.1086	-27.0507	-15.9387	-21.8894	-27.7641	-10.2278	-14.6624	-20.1393	-22.4554	-31.9295				ωB97xD-TZVP(D)	-2.8194	-5.7392	-5.46623	-4.76907	-8.60691	-5.40474	-5.66327	-5.70155	-6.67356	-6.57567	-4.03614	-5.5522	-6.26254	-3.45695	-3.98217	-5.86156	-6.12072	-8.48204
	ωB97xD-TZVPP	-12.7391	-33.2956	-31.9747	-28.6734	-44.8851	-27.7478	-28.4858	-28.3094	-33.2605	-31.7156	-20.0746	-26.5399	-33.1237	-14.5695	-19.2269	-24.8243	-27.2628	-37.183				ωB97xD-TZVPP	19.1108	16.3083	16.5713	17.0551	13.3791	16.6089	16.3566	16.314	15.4411	15.5886	17.9267	16.4677	15.8239	18.5259	17.9869	16.1345	15.9111	13.5605
	B3LYP-D3-TZVP(D)	-39.2328	-132.351	-126.974	-111.652	-173.089	-105.311	-107.157	-107.296	-131.138	-123.204	-71.2087	-99.2307	-132.575	-48.1805	-67.0815	-87.479	-97.5661	-138.038				B3LYP-D3-TZVP(D)	-12.2978	-26.5149	-25.3964	-21.9045	-38.348	-24.362	-25.4988	-25.9005	-30.6422	-29.7338	-7.40128	-14.9968	-29.0117	-15.5876	-17.5121	-25.6747	-26.5307	-37.2847
	B3LYP-D3-TZVPP	-59.801	-160.342	-154.623	-138.821	-201.573	-130.519	-132.372	-132.808	-156.422	-145.319	-92.2679	-122.632	-159.402	-70.723	-90.535	-110.998	-121.618	-164.13				B3LYP-D3-TZVPP	23.8054	-25.168	-24.0916	-20.5156	-37.1167	-23.1175	-24.278	-24.7322	-28.87	-27.6045	-6.31695	-13.7707	-27.4391	-14.5794	23.0046	-24.6692	-25.3886	-36.0691
	B97D3-TZVPP	-71.1746	-178.132	-172.718	-154.938	-215.519	-147.262	-145.447	-144.694	-170.686	-156.375	-100.391	-130.464	-177.014	-81.9995	-103.237	-122.419	-134.575	-172.942				B97D3-TZVPP	-12.2978	-28.8752	-27.6019	-22.8103	-39.4008	-25.2179	-26.0344	-26.3705	-31.9418	-29.8598	-17.6591	-25.1864	-31.1148	-15.4589	-17.9663	-26.2629	-27.0899	-37.4606
	M052X-D3-SVP(D)	-36.8279	-120.24	-114.564	-102.408	-167.21	-107.028	-107.735	-105.395	-131.201	-121.584	-69.5494	-96.7575	-132.204	-45.8884	-64.6949	-89.1593	-104.348	-140.771				M052X-D3-SVP(D)	-26.423	-41.7743	-40.4038	-37.3503	-56.5663	-42.2679	-42.9951	-42.9374	-50.2389	-48.1674	-32.1151	-40.5613	-48.619	-30.6028	-33.034	-43.3076	-45.6443	-57.2201
	M052X-D3-TZVP(D)	-35.0373	-126.486	-119.717	-106.776	-170.51	-103.208	-106.081	-106.01	-125.84	-115.325	-69.069	-97.5451	-126.733	-44.6387	-62.9437	-87.5971	-99.3305	-141.223	0.953142		0.918237	M052X-D3-TZVP(D)	-9.65395	-22.7316	-21.6499	-18.8878	-35.5177	-22.3299	-23.4273	-23.7345	-27.636	-25.7456	-15.9893	-22.3771	-26.2235	-13.5423	-15.1229	-23.9314	-25.21	-35.8407
	M052X-D3-TZVPP	-50.9767	-148.574	-141.433	-128.311	-193.126	-123.222	-126.174	-126.234	-146.243	-133.685	-85.6647	-116.194	-147.907	-62.2374	-81.183	-106.356	-118.736	-162.337				M052X-D3-TZVPP	-8.8243	-21.5553	-20.5471	-17.9085	-34.3678	-21.2009	-22.3089	-22.6265	-26.3311	-24.278	-14.9076	-21.235	-24.7978	-12.7284	-13.8337	-22.9075	-24.1309	-34.7065
	M062X-D3-TZVP	-54.9622	-144.555	-138.043	-125.769	-192.155	-121.311	-124.472	-124.853	-145.502	-136.707	-86.518	-116.113	-145.219	-63.8337	-83.4226	-105.461	-116.63	-158.911				M062X-D3-TZVP	-11.4524	-23.5796	-22.5714	-20.0877	-36.1846	-23.2803	-24.4171	-24.7794	-28.3029	-26.7591	-16.9975	-23.4089	-26.507	-15.2909	-16.8137	-24.8477	-25.8506	-35.8932
	M062X-D3-TZVP(D)	-39.5426	-123.159	-117.081	-104.983	-170.122	-102.048	-105.101	-105.306	-125.961	-118.969	-70.5655	-98.1043	-124.748	-46.8599	-65.4799	-87.4632	-98.086	-138.618				M062X-D3-TZVP(D)	-11.9591	-23.9655	-23.023	-20.534	-36.4865	-23.6689	-24.6876	-24.8372	-28.5497	-27.8014	-17.4543	-23.8842	-26.7459	-15.4904	-17.2942	-25.168	-26.2208	-36.2214
	M062X-TZVPP	-55.0304	-144.51	-137.944	-125.525	-191.69	-120.975	-124.165	-124.551	-145.266	-136.468	-86.4603	-115.981	-144.983	-63.6526	-83.4777	-105.437	-116.533	-158.869				M062X-TZVPP	-10.712	-22.3797	-21.4976	-18.9036	-34.5831	-22.0227	-23.0834	-23.4299	-26.465	-25.6984	-15.9709	-22.3509	-24.6797	-14.049	-15.43	-23.745	-24.6902	-34.6644
	M062X-D3-TZVPP	-55.2825	-144.977	-138.272	-125.809	-192.192	-121.332	-124.477	-124.848	-145.542	-136.733	-86.7044	-116.157	-145.24	-64.0123	-83.6746	-105.527	-116.653	-158.927				M062X-D3-TZVPP	-10.8696	-22.7657	-21.4057	-19.0454	-35.0346	-21.9518	-23.3433	-23.4142	-26.6619	-25.6537	-16.0733	-22.406	-24.9659	-14.3221	-15.7057	-23.8316	-24.8083	-34.7222
	mPW1PW91-TZVP(D)	-41.0969	-135.035	-129.248	-113.792	-177.447	-107.905	-109.465	-108.438	-130.658	-123.349	-71.8284	-98.9839	-132.766	-128.34	-70.2478	-90.9	-102.366	-142.197				mPW1PW91-TZVP(D)	-7.76622	-22.3036	-21.0801	-17.281	-34.0632	-19.812	-20.8333	-21.088	-26.1237	-25.0709	-13.3559	-20.0746	-24.7978	-10.9404	-13.2693	-21.3873	-22.5005	-33.2257
	ωB97xD-TZVP(D)	-36.6414	-116.026	-110.935	-97.4112	-163.876	-95.4001	-98.3144	-97.4532	-117.607	-113.18	-66.6876	-91.5852	-116.165	-42.793	-61.3474	-84.2627	-93.9534	-133.593				ωB97xD-TZVP(D)	-11.7964	-24.0128	-22.8707	-19.9538	-36.0113	-22.6134	-23.6951	-23.8553	-27.9222	-27.5126	-16.8872	-23.2304	-26.2025	-14.4639	-16.6614	-24.5248	-25.6091	-35.4889
	ωB97xD-TZVPP	-53.3002	-139.309	-133.782	-119.969	-187.799	-116.097	-119.184	-118.447	-139.162	-132.698	-83.9923	-111.043	-138.59	-60.9588	-80.4452	-103.865	-114.067	-155.574				ωB97xD-TZVPP	79.9595	68.2341	69.3341	71.3584	55.9782	69.4917	68.4362	68.2577	64.6056	65.2226	75.0052	68.9009	66.2072	77.5126	75.2573	67.5068	66.5721	56.737
	Ωσ*'	0.128709	0.608815	0.570503	0.497322	0.830001	0.540856	0.53678	0.540515	0.619601	0.567258	0.37481	0.533519	0.637599	0.185045	0.280755	0.492326	0.551231	0.808942
dH
	Cl [kcal/mol]	Acetal	Bisaldehyd	Bisaldehyd C2	Bisketon c2	C6(CN)5I	C6F3I3	p-C6F4I2	C6F5I	CBr3I	CCl3I	CF2HI	CF3I	CI3I	Diketon	Dithian	HCCI	ICCI	ICN				NH3	Acetal	Bisaldehyd	Bisaldehyd C2	Bisketon c2	C6(CN)5I	C6F3I3	p-C6F4I2	C6F5I	CBr3I	CCl3I	CF2HI	CF3I	CI3I	Diketon	Dithian	HCCI	ICCI	ICN
	B3LYP-D3-TZVP(D)	-9.39695	-31.7689	-30.448	-26.7877	-41.435	-25.1437	-25.5955	-25.63	-31.2863	-29.3957	-17.0199	-23.701	-31.629	-11.4558	-16.0366	-20.9324	-23.3339	-33.0565				B3LYP-D3-TZVP(D)	-2.52321	-6.22928	-5.93247	-5.08533	-9.11143	-5.60491	-5.89356	-5.99397	-7.25275	-7.00677	-1.45833	-3.37788	-6.8455	-3.37851	-3.87738	-6.26442	-6.46774	-9.16979
	B3LYP-D3-TZVPP	-14.3311	-38.4688	-37.0638	-33.3107	-48.2548	-31.1721	-31.6265	-31.7319	-37.3299	-34.6824	-22.0632	-29.2984	-38.0415	-16.8486	-21.6528	-26.5712	-29.0938	-39.2946				B3LYP-D3-TZVPP	6.15147	-5.87913	-5.59613	-4.74146	-8.79956	-5.27986	-5.57667	-5.68523	-6.8022	-6.46523	-1.16779	-3.05471	-6.44703	-3.08797	5.85215	-5.99334	-6.16402	-8.86168
	B97D3-TZVPP	-17.0532	-42.729	-41.3999	-37.0751	-51.5718	-35.143	-34.7257	-34.5519	-40.7071	-37.2947	-23.9903	-31.1414	-42.2207	-19.5676	-24.678	-29.2733	-32.1636	-41.3773				B97D3-TZVPP	-2.5389	-6.82542	-6.48405	-5.27923	-9.941	-5.81324	-6.01405	-6.10001	-7.55082	-7.01932	-3.90248	-5.79756	-7.35252	-3.36596	-4.0079	-6.39369	-6.59261	-9.18359
	M052X-D3-SVP(D)	-8.83972	-28.9445	-27.5125	-24.5406	-40.0501	-25.5829	-25.7592	-25.2215	-31.3616	-29.0775	-16.6635	-23.1513	-31.6101	-10.9155	-15.5032	-21.3868	-24.9943	-33.7493				M052X-D3-SVP(D)	-5.98769	-9.89958	-9.50362	-8.77697	-13.4758	-9.93974	-10.1286	-10.1192	-11.9886	-11.4539	-7.47802	-9.52621	-11.6183	-7.04191	-7.70958	-10.5302	-11.0931	-13.9665
	M052X-D3-TZVP(D)	-8.4036	-30.4298	-28.7393	-25.6783	-40.8533	-24.6693	-25.3639	-25.3514	-30.074	-27.5727	-16.5336	-23.3207	-30.2798	-10.6131	-15.0665	-20.9914	-23.7788	-33.8434				M052X-D3-TZVP(D)	-1.93461	-5.29994	-5.00125	-4.35742	-8.41113	-5.13491	-5.41352	-5.48882	-6.46711	-5.98581	-3.46824	-5.20017	-6.11884	-2.89093	-3.31513	-5.84085	-6.14143	-8.78073
	M052X-D3-TZVPP	-12.2371	-35.7166	-33.9344	-30.8188	-46.27	-29.459	-30.1738	-30.192	-34.9516	-31.9634	-20.507	-27.7855	-35.3419	-14.8193	-19.4371	-25.4907	-28.4287	-38.8899				M052X-D3-TZVPP	-1.67733	-4.98305	-4.69565	-4.05308	-8.11432	-4.8337	-5.11608	-5.19264	-6.12637	-5.59487	-3.17206	-4.89332	-5.7712	-2.62487	-3.00263	-5.55785	-5.84776	-8.48329
	M062X-D3-TZVP	-13.1827	-34.7646	-33.1369	-30.2064	-46.0385	-29.0129	-29.7728	-29.8669	-34.7872	-32.702	-20.7185	-27.7779	-34.6862	-15.1958	-19.9742	-25.2811	-27.9386	-38.0911				M062X-D3-TZVP	-2.40587	-5.48004	-5.21585	-4.62035	-8.56111	-5.91553	-6.19665	-6.28827	-7.16741	-6.26568	-3.75188	-5.42293	-6.69427	-3.84663	-3.71172	-6.05421	-6.29015	-8.79015
	M062X-D3-TZVP(D)	-9.46472	-29.6278	-28.1074	-25.2334	-40.7523	-24.3906	-25.1255	-25.175	-30.1047	-28.45	-16.8869	-23.4519	-29.7828	-11.1333	-15.6676	-20.9506	-23.4782	-33.226				M062X-D3-TZVP(D)	-2.49686	-5.56412	-5.29555	-4.70757	-8.61005	-5.40222	-5.69088	-5.753	-6.67481	-6.46648	-3.846	-5.51643	-6.19916	-3.32078	-3.80082	-6.10817	-6.35729	-8.84537
	M062X-TZVPP	-13.1909	-34.742	-33.1024	-30.1305	-45.9173	-28.9231	-29.69	-29.7853	-34.7213	-32.6349	-20.6971	-27.7359	-34.6197	-15.1443	-19.983	-25.266	-27.9066	-38.0691				M062X-TZVPP	-2.14608	-5.13679	-5.47376	-4.25953	-8.13063	-4.97113	-5.25288	-5.34512	-6.15273	-6.50601	-3.46824	-5.11483	-5.6846	-2.93486	-3.376	-5.74233	-5.96698	-8.4538
	M062X-D3-TZVPP	-13.2599	-34.8525	-33.1915	-30.2453	-46.046	-29.0185	-29.7753	-29.8663	-34.796	-32.7077	-20.7693	-27.7886	-34.6918	-15.2447	-20.0345	-25.3012	-27.9449	-38.0954				M062X-D3-TZVPP	-2.21009	-5.23656	-4.94665	-4.34926	-8.25865	-5.04392	-5.32943	-5.41038	-6.24371	-5.98769	-3.51782	-5.16126	-5.78375	-3.0133	-3.46259	-5.78312	-6.01342	-8.48957
	mPW1PW91-TZVP(D)	-9.8657	-32.4585	-31.0309	-27.3079	-42.5075	-25.7906	-26.1728	-25.9299	-31.2161	-29.4722	-17.1931	-23.6678	-31.7218	-30.7028	-16.8204	-21.7808	-24.5092	-34.0762				mPW1PW91-TZVP(D)	-1.47653	-5.23154	-4.90587	-3.97527	-8.08232	-4.52685	-4.78225	-4.8406	-6.14959	-5.88541	-2.89282	-4.63792	-5.81826	-2.28539	-2.89909	-5.25288	-5.51706	-8.19401
	ωB97xD-TZVP(D)	-8.78387	-27.9072	-26.6428	-23.4437	-39.2532	-22.793	-23.4964	-23.2887	-28.1005	-27.0425	-15.9538	-21.89	-27.7579	-10.1795	-14.6712	-20.1882	-22.4906	-32.0299				ωB97xD-TZVP(D)	-2.46611	-5.56726	-5.28865	-4.60027	-8.57303	-5.18573	-5.44427	-5.48192	-6.58194	-6.46021	-3.75941	-5.33006	-6.15335	-3.1639	-3.71109	-5.97765	-6.21297	-8.72614
	ωB97xD-TZVPP	-11.3021	-32.008	-30.6381	-27.3343	-43.5115	-26.2788	-27.0212	-26.8467	-31.7827	-30.239	-18.6251	-25.0803	-31.6453	-13.0478	-17.7874	-23.4249	-25.8414	-35.8144				ωB97xD-TZVPP	0.184488	-2.83446	-2.5709	-1.9572	-5.86846	-2.47803	-2.73908	-2.78426	-3.78011	-3.60127	-1.07241	-2.61232	-3.38102	-0.483182	-1.02096	-3.29881	-3.50338	-6.00652
	B3LYP-D3-TZVP(D)	-39.3168	-132.921	-127.394	-112.08	-173.364	-105.201	-107.091	-107.236	-130.902	-122.991	-71.2114	-99.165	-132.336	-47.9311	-67.0972	-87.5814	-97.6291	-138.309				B3LYP-D3-TZVP(D)	-10.5571	-26.0633	-24.8215	-21.277	-38.1222	-23.4509	-24.6587	-25.0788	-30.3455	-29.3163	-6.10166	-14.1331	-28.6416	-14.1357	-16.223	-26.2103	-27.061	-38.3664
	B3LYP-D3-TZVPP	-59.9611	-160.954	-155.075	-139.372	-201.898	-130.424	-132.325	-132.766	-156.188	-145.111	-92.3125	-122.584	-159.166	-70.4946	-90.5954	-111.174	-121.729	-164.409				B3LYP-D3-TZVPP	25.7378	-24.5983	-23.4142	-19.8383	-36.8174	-22.0909	-23.3328	-23.787	-28.4604	-27.0505	-4.88605	-12.7809	-26.9744	-12.9201	24.4854	-25.0761	-25.7903	-37.0773
	B97D3-TZVPP	-71.3505	-178.778	-173.217	-155.122	-215.777	-147.038	-145.292	-144.565	-170.319	-156.041	-100.375	-130.296	-176.651	-81.8709	-103.253	-122.479	-134.573	-173.123				B97D3-TZVPP	-10.6228	-28.5575	-27.1293	-22.0883	-41.5931	-24.3226	-25.1628	-25.5225	-31.5926	-29.3688	-16.328	-24.257	-30.763	-14.0832	-16.7691	-26.7512	-27.5835	-38.4242
	M052X-D3-SVP(D)	-36.9854	-121.104	-115.112	-102.678	-167.57	-107.039	-107.777	-105.527	-131.217	-121.66	-69.7201	-96.8651	-132.257	-45.6705	-64.8655	-89.4822	-104.576	-141.207				M052X-D3-SVP(D)	-25.0525	-41.4199	-39.7632	-36.7228	-56.3826	-41.5879	-42.3782	-42.3388	-50.1601	-47.9232	-31.2881	-39.8577	-48.6111	-29.4633	-32.2569	-44.0585	-46.4135	-58.4357
	M052X-D3-TZVP(D)	-35.1607	-127.318	-120.245	-107.438	-170.93	-103.216	-106.123	-106.07	-125.83	-115.364	-69.1766	-97.574	-126.691	-44.405	-63.0382	-87.8281	-99.4906	-141.601	0.952366		0.908874	M052X-D3-TZVP(D)	-8.09441	-22.175	-20.9252	-18.2315	-35.1922	-21.4844	-22.6502	-22.9652	-27.0584	-25.0446	-14.5111	-21.7575	-25.6012	-12.0957	-13.8705	-24.4381	-25.6957	-36.7386
	M052X-D3-TZVPP	-51.1998	-149.438	-141.982	-128.946	-193.594	-123.257	-126.247	-126.323	-146.238	-133.735	-85.8013	-116.254	-147.871	-62.0038	-81.3248	-106.653	-118.946	-162.715				M052X-D3-TZVPP	-7.01796	-20.8491	-19.6466	-16.9581	-33.9503	-20.2242	-21.4057	-21.726	-25.6327	-23.4089	-13.2719	-20.4736	-24.1467	-10.9825	-12.563	-23.254	-24.467	-35.4941
	M062X-D3-TZVP	-55.1565	-145.455	-138.645	-126.384	-192.625	-121.39	-124.569	-124.963	-145.55	-136.825	-86.6861	-116.223	-145.127	-63.5791	-83.5722	-105.776	-116.895	-159.373				M062X-D3-TZVP	-10.0662	-22.9285	-21.8231	-19.3315	-35.8197	-24.7506	-25.9268	-26.3101	-29.9884	-26.2156	-15.6979	-22.6896	-28.0088	-16.0943	-15.5298	-25.3308	-26.318	-36.778
	M062X-D3-TZVP(D)	-39.6004	-123.963	-117.601	-105.577	-170.508	-102.05	-105.125	-105.332	-125.958	-119.035	-70.6548	-98.1227	-124.611	-46.5816	-65.5534	-87.6575	-98.233	-139.017				M062X-D3-TZVP(D)	-10.4469	-23.2803	-22.1566	-19.6965	-36.0245	-22.6029	-23.8106	-24.0706	-27.9274	-27.0558	-16.0917	-23.0807	-25.9373	-13.8941	-15.9026	-25.5566	-26.5989	-37.009
	M062X-TZVPP	-55.1906	-145.361	-138.5	-126.066	-192.118	-121.014	-124.223	-124.622	-145.274	-136.544	-86.5968	-116.047	-144.849	-63.3638	-83.609	-105.713	-116.761	-159.281				M062X-TZVPP	-8.9792	-21.4923	-22.9022	-17.8219	-34.0186	-20.7992	-21.978	-22.364	-25.743	-27.2212	-14.5111	-21.4004	-23.7844	-12.2795	-14.1252	-24.0259	-24.9659	-35.3707
	M062X-D3-TZVPP	-55.4794	-145.823	-138.873	-126.546	-192.656	-121.414	-124.58	-124.961	-145.586	-136.849	-86.8987	-116.268	-145.151	-63.7838	-83.8243	-105.86	-116.921	-159.391				M062X-D3-TZVPP	-9.247	-21.9098	-20.6968	-18.1973	-34.5542	-21.1038	-22.2984	-22.637	-26.1237	-25.0525	-14.7185	-21.5947	-24.1992	-12.6076	-14.4875	-24.1966	-25.1601	-35.5204
	mPW1PW91-TZVP(D)	-41.2781	-135.806	-129.833	-114.256	-177.851	-107.908	-109.507	-108.491	-130.608	-123.312	-71.936	-99.0259	-132.724	-128.46	-70.3765	-91.131	-102.547	-142.575				mPW1PW91-TZVP(D)	-6.1778	-21.8888	-20.5261	-16.6325	-33.8164	-18.9403	-20.0089	-20.2531	-25.7299	-24.6245	-12.1035	-19.4051	-24.3436	-9.56206	-12.1298	-21.978	-23.0834	-34.2837
	ωB97xD-TZVP(D)	-36.7517	-116.764	-111.473	-98.0886	-164.235	-95.366	-98.3091	-97.4401	-117.572	-113.146	-66.7507	-91.5879	-116.139	-42.5908	-61.3841	-84.4675	-94.1005	-134.013				ωB97xD-TZVP(D)	-10.3182	-23.2934	-22.1277	-19.2475	-35.8695	-21.6971	-22.7788	-22.9363	-27.5388	-27.0295	-15.7294	-22.301	-25.7456	-13.2378	-15.5272	-25.0105	-25.9951	-36.5102
	ωB97xD-TZVPP	-47.2878	-133.921	-128.19	-114.367	-182.052	-109.951	-113.057	-112.327	-132.979	-126.52	-77.9274	-104.936	-132.404	-54.592	-74.4224	-98.0098	-108.121	-149.848				ωB97xD-TZVPP	0.771896	-11.8594	-10.7567	-8.18893	-24.5537	-10.3681	-11.4603	-11.6493	-15.816	-15.0677	-4.48698	-10.9299	-14.1462	-2.02163	-4.27168	-13.8022	-14.6582	-25.1313
dG
	Cl [kcal/mol]	Acetal	Bisaldehyd	Bisaldehyd C2	Bisketon c2	C6(CN)5I	C6F3I3	p-C6F4I2	C6F5I	CBr3I	CCl3I	CF2HI	CF3I	CI3I	Diketon	Dithian	HCCI	ICCI	ICN				NH3	Acetal	Bisaldehyd	Bisaldehyd C2	Bisketon c2	C6(CN)5I	C6F3I3	p-C6F4I2	C6F5I	CBr3I	CCl3I	CF2HI	CF3I	CI3I	Diketon	Dithian	HCCI	ICCI	ICN
	B3LYP-D3-TZVP(D)	-2.67005	-24.3392	-23.0748	-19.193	-34.5343	-19.4471	-19.2225	-19.2507	-24.577	-22.6129	-10.315	-16.8951	-25.7906	-5.12047	-9.2043	-14.1535	-17.0262	-26.1138				B3LYP-D3-TZVP(D)	2.93298	0.478789	0.828939	1.88629	-2.85266	-0.53903	-0.431726	-0.246611	-0.0251004	-0.252259	4.36307	2.96184	-0.484437	2.75476	1.91014	1.56752	1.00464	-0.908633
	B3LYP-D3-TZVPP	-7.48555	-30.9996	-29.6592	-25.3307	-41.74	-25.4536	-25.6344	-25.3181	-30.618	-27.8903	-15.2811	-22.4504	-32.2038	-10.5233	-14.754	-19.7038	-22.7328	-32.3217				B3LYP-D3-TZVPP	10.859	0.568523	1.09563	2.50188	-3.00326	-0.483809	-0.160642	-0.468122	0.310617	0.17633	4.49924	2.29355	-0.204568	2.64558	11.336	1.75138	1.21988	-0.645707
	B97D3-TZVPP	-10.1832	-35.2553	-33.9746	-29.9127	-45.1857	-28.0741	-28.8365	-28.2285	-34.1195	-30.5936	-17.2465	-24.3812	-36.5248	-12.9612	-17.8175	-22.4836	-25.9362	-34.4923				B97D3-TZVPP	2.99259	0.210216	0.549698	1.29518	-1.06049	0.643824	-0.375878	-0.149347	-0.368975	0.0200803	1.65411	0.613076	-0.897338	2.79869	1.90825	1.43323	0.8691	-0.978287
	M052X-D3-SVP(D)	-2.08647	-21.2412	-20.0025	-17.276	-33.4142	-18.7236	-19.7025	-18.3132	-24.407	-22.077	-9.8657	-16.2569	-25.4944	-4.72828	-8.56864	-14.4955	-18.5448	-26.7043				M052X-D3-SVP(D)	0.356425	-2.46737	-2.44478	-1.59764	-6.565	-2.89658	-3.73431	-3.35655	-4.80986	-3.79957	-0.341365	-3.06601	-5.13804	-0.473142	-0.592368	-2.47866	-3.36596	-5.57165
	M052X-D3-TZVP(D)	-1.67043	-22.7823	-21.2644	-17.9756	-33.7895	-17.8031	-19.2997	-18.4607	-23.1519	-20.6199	-9.76718	-16.4495	-24.2375	-4.24761	-8.16452	-14.1409	-17.3506	-26.816				M052X-D3-TZVP(D)	4.55007	2.05446	2.23707	2.72025	-1.32153	2.0005	0.970129	1.27635	0.312499	0.294302	2.69264	2.21573	-0.186998	3.70356	3.31764	1.97916	1.35291	-0.653864
	M052X-D3-TZVPP	-5.36646	-28.039	-26.4338	-23.2021	-39.1741	-22.569	-24.0857	-23.6834	-28.0233	-25.0006	-13.6803	-20.8634	-29.2959	-8.47388	-12.4705	-18.5605	-21.9666	-31.8455				M052X-D3-TZVPP	4.49547	2.24397	2.33559	2.52823	-1.05861	2.22326	1.19352	1.49849	1.3002	0.569151	2.93988	2.42469	0.253514	3.61947	3.7889	2.14483	1.54493	-0.427961
	M062X-D3-TZVP	-6.31839	-27.0419	-25.5842	-22.5928	-38.9319	-22.0651	-23.6376	-23.3176	-27.8131	-25.6689	-13.8523	-20.812	-28.6709	-8.99409	-12.9794	-18.3383	-21.4169	-30.9745				M062X-D3-TZVP	4.1949	1.10379	1.59701	2.43473	-1.76267	2.8834	1.80158	2.12537	1.82417	0.416666	2.61044	1.72565	0.69528	4.22941	2.56777	1.73757	1.19289	-0.673945
	M062X-D3-TZVP(D)	-2.78991	-21.9986	-20.6388	-17.628	-34.1258	-17.5301	-19.0788	-18.7205	-23.1865	-21.4765	-10.1462	-16.5982	-23.8171	-4.86068	-8.78701	-14.1472	-17.0639	-26.1903				M062X-D3-TZVP(D)	3.92946	1.38742	1.30836	2.28727	-1.93398	0.702183	0.558483	1.11822	-0.0696535	-0.20143	2.48996	1.56187	-0.400978	2.81563	2.25087	1.60705	1.05045	-0.802584
	M062X-TZVPP	-6.36796	-27.0632	-25.5942	-22.5778	-38.8566	-22.0218	-23.6012	-23.2825	-27.7949	-25.6494	-13.8755	-20.8176	-28.6533	-8.94953	-13.0127	-18.3653	-21.4294	-30.9983				M062X-TZVPP	3.95895	0.886043	3.21347	2.16867	-1.5374	0.567896	0.400978	0.844	0.490085	1.65788	2.8834	1.82354	0.0916163	3.12186	3.36219	1.90763	1.3893	-0.453061
	M062X-D3-TZVPP	-6.38804	-27.1718	-51.3302	-22.4309	-39.353	-22.0689	-23.6383	-22.9053	-27.8237	-25.6739	-13.8767	-20.8176	-28.6734	-8.98718	-13.0403	-14.3925	-17.0362	-27.1875				M062X-D3-TZVPP	4.10014	0.951931	-23.2875	2.40524	-1.58195	2.22828	0.244729	1.90261	1.25251	1.40186	3.00891	1.99987	0.728538	2.91039	3.37788	7.92042	7.6895	5.21272
	mPW1PW91-TZVP(D)	-3.01518	-24.8531	-23.5071	-19.7057	-35.9036	-19.9912	-20.1129	-19.4522	-24.3404	-22.5508	-10.3828	-16.7702	-25.689	-23.5943	-9.86319	-14.8902	-18.0879	-27.0481				mPW1PW91-TZVP(D)	4.03112	1.66039	1.9001	2.87399	-2.08835	0.623744	0.641314	0.284262	0.763678	0.8942	3.07479	1.88943	-0.716615	3.80835	3.27058	2.62236	2.00113	0.0596134
	ωB97xD-TZVP(D)	-2.06827	-20.3256	-19.1685	-15.8182	-32.6261	-17.035	-17.4899	-16.4646	-21.2016	-20.1236	-9.24823	-15.0646	-21.6911	-3.79517	-7.84072	-13.3766	-16.0987	-24.9937				ωB97xD-TZVP(D)	3.7889	1.23055	1.74071	2.26782	-1.45582	0.604919	0.468122	0.801329	0.811997	-0.0614959	2.71774	1.2431	0.374623	3.53915	2.97314	1.79028	1.11634	-0.527108
	ωB97xD-TZVPP	-16.8455	-36.735	-35.4656	-32.1454	-49.2017	-32.8118	-33.3069	-32.7183	-37.2176	-35.6475	-24.1892	-30.5258	-37.9204	-18.989	-23.1846	-28.8453	-31.7275	-41.0949				ωB97xD-TZVPP	-10.1506	-12.1197	-11.6014	-11.8304	-15.9789	-12.9411	-12.9443	-12.5753	-12.5295	-13.6929	-11.7526	-12.6431	-12.9857	-9.94978	-11.1778	-11.6146	-12.2314	-13.8774
	B3LYP-D3-TZVP(D)	-11.1715	-101.835	-96.5448	-80.3035	-144.492	-81.3668	-80.4269	-80.545	-102.83	-94.6124	-43.1579	-70.6889	-107.908	-21.4241	-38.5108	-59.2181	-71.2376	-109.26				B3LYP-D3-TZVP(D)	12.2716	2.00325	3.46828	7.89225	-11.9355	-2.2553	-1.80634	-1.03182	-0.10502	-1.05545	18.2551	12.3923	-2.02688	11.5259	7.99201	6.55849	4.20342	-3.80172
	B3LYP-D3-TZVPP	-31.3196	-129.702	-124.094	-105.983	-174.64	-106.498	-107.254	-105.931	-128.106	-116.693	-63.9361	-93.9324	-134.741	-44.0296	-61.7307	-82.4406	-95.1139	-135.234				B3LYP-D3-TZVPP	45.4342	2.3787	4.58412	10.4679	-12.5656	-2.02426	-0.672127	-1.95862	1.29962	0.737765	18.8248	9.59619	-0.855912	11.0691	47.4296	7.32776	5.10397	-2.70164
	B97D3-TZVPP	-42.6066	-147.508	-142.15	-125.155	-189.057	-117.462	-120.652	-118.108	-142.756	-128.004	-72.1592	-102.011	-152.82	-54.2297	-74.5484	-94.0716	-108.517	-144.316				B97D3-TZVPP	12.521	0.879542	2.29994	5.41903	-4.43709	2.69376	-1.57267	-0.624868	-1.54379	0.0840159	6.92081	2.56511	-3.75446	11.7097	7.98414	5.99664	3.63631	-4.09315
	M052X-D3-SVP(D)	-8.72978	-88.8731	-83.6904	-72.2826	-139.805	-78.3396	-82.4354	-76.6225	-102.119	-92.3703	-41.2781	-68.0188	-106.669	-19.7831	-35.8512	-60.649	-77.5913	-111.731				M052X-D3-SVP(D)	1.49128	-10.3235	-10.2289	-6.68452	-27.468	-12.1193	-15.6243	-14.0438	-20.1244	-15.8974	-1.42827	-12.8282	-21.4976	-1.97963	-2.47847	-10.3707	-14.0832	-23.3118
	M052X-D3-TZVP(D)	-6.98907	-95.3213	-88.9702	-75.21	-141.375	-74.488	-80.7498	-77.2395	-96.8677	-86.2739	-40.8659	-68.8248	-101.41	-17.772	-34.1604	-59.1656	-72.595	-112.198	0.957065		0.831132	M052X-D3-TZVP(D)	19.0375	8.59588	9.3599	11.3815	-5.5293	8.37009	4.05902	5.34026	1.3075	1.23136	11.266	9.27063	-0.782398	15.4957	13.881	8.28082	5.66057	-2.73577
	M052X-D3-TZVPP	-22.4533	-117.315	-110.599	-97.0778	-163.905	-94.4286	-100.774	-99.0915	-117.249	-104.602	-57.2385	-87.2925	-122.574	-35.4547	-52.1765	-77.657	-91.9082	-133.241				M052X-D3-TZVPP	18.8091	9.38878	9.7721	10.5781	-4.42921	9.30214	4.9937	6.26969	5.44003	2.38133	12.3005	10.1449	1.0607	15.1439	15.8528	8.97395	6.46398	-1.79059
	M062X-D3-TZVP	-26.4361	-113.143	-107.044	-94.5284	-162.891	-92.3204	-98.8999	-97.5609	-116.37	-107.399	-57.9579	-87.0773	-119.959	-37.6313	-54.3058	-76.7275	-89.6082	-129.597				M062X-D3-TZVP	17.5515	4.61825	6.68189	10.1869	-7.37502	12.0642	7.5378	8.89256	7.63232	1.74333	10.9221	7.22012	2.90905	17.6959	10.7435	7.27	4.99107	-2.81978
	M062X-D3-TZVP(D)	-11.673	-92.0421	-86.3526	-73.7555	-142.782	-73.3459	-79.8256	-78.3265	-97.0121	-89.8577	-42.4517	-69.447	-99.6508	-20.3371	-36.7648	-59.1918	-71.3952	-109.58				M062X-D3-TZVP(D)	16.4409	5.80498	5.47416	9.56994	-8.09178	2.93793	2.33669	4.67864	-0.29143	-0.842785	10.418	6.53486	-1.67769	11.7806	9.41766	6.7239	4.39508	-3.35801
	M062X-TZVPP	-26.6436	-113.232	-107.086	-94.4654	-162.576	-92.1392	-98.7476	-97.4138	-116.294	-107.317	-58.055	-87.1009	-119.885	-37.4448	-54.4449	-76.8404	-89.6607	-129.697				M062X-TZVPP	16.5643	3.7072	13.4452	9.07372	-6.43247	2.37608	1.67769	3.53129	2.05051	6.93656	12.0642	7.6297	0.383323	13.0619	14.0674	7.98151	5.81285	-1.89561
	M062X-D3-TZVPP	-26.7276	-113.687	-214.766	-93.851	-164.653	-92.3361	-98.9025	-95.8359	-116.415	-107.42	-58.0603	-87.1009	-119.969	-37.6024	-54.5605	-60.2184	-71.2796	-113.752				M062X-D3-TZVPP	17.155	3.98288	-97.4348	10.0635	-6.61888	9.32314	1.02394	7.96051	5.24049	5.86536	12.5893	8.36746	3.0482	12.1771	14.1331	33.139	32.1728	21.81
	mPW1PW91-TZVP(D)	-12.6155	-103.985	-98.3538	-82.4485	-150.22	-83.6431	-84.1525	-81.3878	-101.84	-94.3525	-43.4415	-70.1664	-107.483	-98.7187	-41.2676	-62.3004	-75.68	-113.169				mPW1PW91-TZVP(D)	16.8662	6.94707	7.95001	12.0248	-8.73766	2.60974	2.68326	1.18935	3.19523	3.74133	12.8649	7.90537	-2.99832	15.9341	13.6841	10.972	8.37271	0.249422
	ωB97xD-TZVP(D)	-8.65364	-85.0425	-80.2011	-66.1835	-136.507	-71.2744	-73.1779	-68.8878	-88.7077	-84.1971	-38.6946	-63.0303	-90.7556	-15.879	-32.8056	-55.9677	-67.3571	-104.574				ωB97xD-TZVP(D)	15.8528	5.1486	7.28313	9.48855	-6.09115	2.53098	1.95862	3.35276	3.39739	-0.257299	11.371	5.20111	1.56742	14.8078	12.4396	7.49054	4.67076	-2.20542
	ωB97xD-TZVPP	-70.4815	-153.699	-148.388	-134.496	-205.86	-137.285	-139.356	-136.893	-155.718	-149.149	-101.208	-127.72	-158.659	-79.4502	-97.0043	-120.689	-132.748	-171.941				ωB97xD-TZVPP	-42.4701	-50.7089	-48.5402	-49.4985	-66.8557	-54.1456	-54.1588	-52.615	-52.4233	-57.291	-49.1729	-52.8985	-54.332	-41.6299	-46.768	-48.5953	-51.1762	-58.0629
dGTruhlar
	Cl [kcal/mol]	Acetal	Bisaldehyd	Bisaldehyd C2	Bisketon c2	C6(CN)5I	C6F3I3	p-C6F4I2	C6F5I	CBr3I	CCl3I	CF2HI	CF3I	CI3I	Diketon	Dithian	HCCI	ICCI	ICN				NH3	Acetal	Bisaldehyd	Bisaldehyd C2	Bisketon c2	C6(CN)5I	C6F3I3	p-C6F4I2	C6F5I	CBr3I	CCl3I	CF2HI	CF3I	CI3I	Diketon	Dithian	HCCI	ICCI	ICN
	B3LYP-D3-TZVP(D)	-1.86245	-24.1283	-22.9267	-19.3047	-33.4977	-18.5598	-18.3201	-18.4626	-23.8535	-22.1109	-9.85879	-16.4884	-24.8933	-4.02484	-8.53538	-13.8083	-15.9343	-25.8716				B3LYP-D3-TZVP(D)	5.57479	2.50502	2.68135	3.5128	-0.420431	2.06011	2.06764	2.32116	1.66855	1.77083	6.66038	5.06086	1.26067	4.91967	4.52748	2.12161	2.03438	-0.525225
	B3LYP-D3-TZVPP	-6.73631	-30.8063	-29.5193	-25.8013	-40.7065	-24.5632	-24.7496	-24.5475	-29.8989	-27.3964	-14.8732	-22.0733	-31.2995	-9.37687	-14.1133	-19.3982	-21.6535	-32.0983				B3LYP-D3-TZVPP	14.183	2.80497	2.96812	3.78325	-0.132404	2.32931	2.32994	2.57718	2.07078	2.24962	6.87499	4.6762	1.61897	5.11043	14.1497	2.32931	2.26719	-0.249749
	B97D3-TZVPP	-9.42644	-35.0508	-33.8434	-29.6969	-44.0223	-27.1316	-27.9185	-27.4309	-33.3578	-30.0621	-16.8122	-23.9765	-35.5377	-12.1429	-17.168	-22.1322	-24.7891	-34.2093				B97D3-TZVPP	5.62311	1.97163	2.1762	3.28752	-0.207078	2.91164	1.92269	2.19565	1.36358	1.71937	4.27083	2.62299	0.775601	5.02446	4.48041	1.98669	1.90449	-0.576681
	M052X-D3-SVP(D)	-1.28326	-21.1659	-19.9523	-17.1059	-32.478	-17.8564	-18.8253	-17.5263	-23.7845	-21.6409	-9.42393	-15.8578	-24.7552	-3.40612	-7.91791	-14.1648	-17.4648	-26.4865				M052X-D3-SVP(D)	2.31363	-1.21235	-0.935616	-0.122364	-4.79919	-1.13767	-2.1078	-1.74071	-3.68599	-2.67884	0.812624	-1.69176	-4.08759	1.47214	0.913653	-2.02121	-2.4272	-5.26229
	M052X-D3-TZVP(D)	-0.862197	-22.6349	-21.154	-17.9442	-32.8275	-16.9377	-18.435	-17.6926	-22.5113	-20.1506	-9.32102	-16.063	-23.4695	-3.16641	-7.51819	-13.8184	-16.319	-26.607				M052X-D3-TZVP(D)	6.10127	3.28313	3.46197	4.31224	0.109187	3.54417	2.48807	2.7648	1.54304	1.93085	4.49987	3.22414	1.09124	5.31626	5.02572	2.53514	2.32743	-0.260416
	M052X-D3-TZVPP	-4.60968	-27.9047	-26.329	-23.0685	-38.2178	-21.7005	-23.221	-22.9179	-27.3839	-24.535	-13.2775	-20.5051	-28.5266	-7.35503	-11.8518	-18.2737	-20.9218	-31.6453				M052X-D3-TZVPP	6.24371	3.52284	3.69603	4.49547	0.353288	3.77133	2.71147	2.98757	2.44603	2.2446	4.66992	3.45381	1.38303	5.40976	5.26355	2.73908	2.54267	-0.0163152
	M062X-D3-TZVP	-5.59362	-26.9283	-25.4888	-22.5326	-37.9969	-21.2155	-22.8162	-22.5784	-27.1912	-25.2459	-13.4845	-20.4863	-27.8915	-7.71773	-12.3688	-18.0773	-20.4141	-30.8207				M062X-D3-TZVP	5.80258	3.15512	3.3076	4.01543	0.0138052	3.8209	2.75978	3.0202	2.57467	1.72126	4.33797	3.02083	1.54116	5.44741	4.68122	2.32178	2.17808	-0.245356
	M062X-D3-TZVP(D)	-1.97101	-21.8693	-20.5333	-17.5508	-33.1595	-16.6817	-18.2128	-17.9524	-22.532	-21.0159	-9.69815	-16.2098	-23.0114	-3.70607	-8.13252	-13.809	-16.0379	-25.9877				M062X-D3-TZVP(D)	5.65511	3.00702	3.17959	3.87738	-0.0765561	3.25238	2.1831	2.47364	1.37738	1.46147	4.19929	2.88215	0.960089	4.90461	4.53815	2.22075	2.06639	-0.34513
	M062X-TZVPP	-5.61558	-26.9496	-25.4988	-22.4862	-37.8909	-21.1722	-22.7503	-22.5288	-27.1416	-25.1957	-13.4789	-20.4618	-27.8426	-7.68761	-12.3958	-18.0773	-20.3966	-30.8157				M062X-TZVPP	5.89356	3.376	3.96774	4.21749	0.353288	3.61696	2.5571	2.81877	1.83044	2.4065	4.49736	3.21536	1.42068	5.17005	4.90587	2.52949	2.39708	0.00815762
	M062X-D3-TZVPP	-6.38804	-27.1718	-25.6375	-22.5765	-39.0298	-21.8235	-23.3484	-22.8068	-27.8244	-25.6745	-13.8767	-20.8182	-28.6232	-8.51592	-13.0409	0	0	0				M062X-D3-TZVPP	4.65737	2.21573	2.46988	3.16076	-0.822037	2.53827	1.4439	2.10529	1.33722	1.49912	3.2712	2.08584	0.845255	3.8893	3.69289	0	0	0
	mPW1PW91-TZVP(D)	-2.26154	-24.6988	-23.4067	-19.8111	-34.8926	-19.1215	-19.2394	-18.6809	-23.6577	-22.0902	-9.973	-16.3937	-24.9002	-23.2693	-9.2294	-14.5827	-17.0388	-26.8298				mPW1PW91-TZVP(D)	6.70807	3.50338	3.70544	4.59023	0.600526	3.14257	3.17771	3.46761	2.7328	2.85705	5.24598	3.16516	1.61709	6.06362	5.56475	3.15323	3.00138	0.429844
	ωB97xD-TZVP(D)	-1.23557	-20.197	-19.0694	-15.7304	-31.6867	-16.1753	-16.597	-15.6802	-20.5459	-19.6649	-8.77885	-14.6517	-20.9494	-2.73719	-7.16929	-13.0503	-15.064	-24.786				ωB97xD-TZVP(D)	5.753	2.93549	3.15449	4.05496	0.104166	2.41089	2.42218	2.72464	2.27786	1.6265	4.40637	3.04342	1.89445	5.19766	4.69126	2.36696	2.17746	-0.101656
	ωB97xD-TZVPP	-5.19703	-25.721	-24.4929	-21.2205	-37.3926	-21.0498	-21.5562	-21.0598	-25.689	-24.3204	-12.8922	-19.2739	-26.3027	-7.06638	-11.6541	-17.6876	-19.8274	-30.0276				ωB97xD-TZVPP	5.95569	3.27685	3.48644	3.90499	0.412273	2.719	2.73092	3.02773	2.68009	2.08458	4.66302	3.3691	2.26719	5.45305	4.96924	2.64621	2.49811	0.230296
	B3LYP-D3-TZVP(D)	-7.79248	-100.953	-95.9252	-80.7708	-140.154	-77.6543	-76.6514	-77.2474	-99.803	-92.512	-41.2492	-68.9876	-104.153	-16.8399	-35.712	-57.7741	-66.6693	-108.247				B3LYP-D3-TZVP(D)	23.3249	10.481	11.2188	14.6975	-1.75908	8.61951	8.65101	9.71172	6.9812	7.40915	27.867	21.1746	5.27462	20.5839	18.943	8.87681	8.51186	-2.19754
	B3LYP-D3-TZVPP	-28.1847	-128.894	-123.509	-107.953	-170.316	-102.772	-103.552	-102.707	-125.097	-114.627	-62.2295	-92.3545	-130.957	-39.2328	-59.0501	-81.162	-90.598	-134.299				B3LYP-D3-TZVPP	59.3415	11.736	12.4186	15.8291	-0.55398	9.74585	9.74847	10.7829	8.66414	9.41241	28.765	19.5652	6.77378	21.3821	59.2023	9.74585	9.48592	-1.04495
	B97D3-TZVPP	-39.4402	-146.652	-141.601	-124.252	-184.189	-113.519	-116.811	-114.771	-139.569	-125.78	-70.3423	-100.318	-148.69	-50.806	-71.831	-92.6013	-103.718	-143.132				B97D3-TZVPP	23.5271	8.24931	9.10523	13.755	-0.866414	12.1823	8.04452	9.18662	5.70521	7.19386	17.8691	10.9746	3.24512	21.0224	18.7461	8.31233	7.96839	-2.41283
	M052X-D3-SVP(D)	-5.36914	-88.558	-83.4803	-71.5711	-135.888	-74.7112	-78.7649	-73.3301	-99.5142	-90.5455	-39.4297	-66.349	-103.576	-14.2512	-33.1285	-59.2654	-73.0729	-110.82				M052X-D3-SVP(D)	9.68021	-5.07246	-3.91462	-0.511972	-20.0798	-4.76003	-8.81905	-7.28313	-15.4222	-11.2082	3.40002	-7.07834	-17.1025	6.15942	3.82272	-8.45673	-10.1554	-22.0174
	M052X-D3-TZVP(D)	-3.60743	-94.7043	-88.5082	-75.0787	-137.35	-70.8674	-77.1319	-74.0259	-94.1871	-84.31	-38.9991	-67.2075	-98.1962	-13.2483	-31.4561	-57.8161	-68.2787	-111.324	0.959271		0.857623	M052X-D3-TZVP(D)	25.5277	13.7366	14.4849	18.0424	0.456837	14.8288	10.4101	11.5679	6.4561	8.07866	18.8274	13.4898	4.56574	22.2432	21.0276	10.607	9.73797	-1.08958
	M052X-D3-TZVPP	-19.2869	-116.753	-110.161	-96.5185	-159.903	-90.795	-97.1565	-95.8884	-114.574	-102.654	-55.5529	-85.7934	-119.355	-30.7735	-49.5878	-76.4571	-87.5367	-132.404				M052X-D3-TZVPP	26.1237	14.7395	15.4642	18.8091	1.47816	15.7792	11.3448	12.5	10.2342	9.39141	19.539	14.4507	5.7866	22.6344	22.0227	11.4603	10.6385	-0.0682629
	M062X-D3-TZVP	-23.4037	-112.668	-106.645	-94.2764	-158.979	-88.7655	-95.4631	-94.468	-113.768	-105.629	-56.4193	-85.7146	-116.698	-32.291	-51.7512	-75.6353	-85.4127	-128.954				M062X-D3-TZVP	24.278	13.201	13.839	16.8006	0.0577609	15.9867	11.5469	12.6365	10.7724	7.20174	18.1501	12.6391	6.44822	22.7919	19.5862	9.71434	9.1131	-1.02657
	M062X-D3-TZVP(D)	-8.24669	-91.5012	-85.9115	-73.4325	-138.739	-69.7962	-76.2024	-75.1129	-94.2737	-87.9305	-40.5771	-67.8219	-96.2796	-15.5062	-34.0264	-57.7767	-67.1025	-108.732				M062X-D3-TZVP(D)	23.661	12.5814	13.3034	16.223	-0.320311	13.608	9.13411	10.3497	5.76297	6.11478	17.5698	12.0589	4.01701	20.5209	18.9876	9.29164	8.64576	-1.44402
	M062X-TZVPP	-23.4956	-112.757	-106.687	-94.0821	-158.535	-88.5843	-95.1874	-94.2606	-113.561	-105.419	-56.3957	-85.6122	-116.493	-32.165	-51.8641	-75.6353	-85.3392	-128.933				M062X-TZVPP	24.6587	14.1252	16.601	17.646	1.47816	15.1334	10.6989	11.7937	7.65858	10.0688	18.8169	13.453	5.94413	21.6315	20.5261	10.5834	10.0294	0.0341315
	M062X-D3-TZVPP	-26.7276	-113.687	-107.267	-94.4602	-163.301	-91.3096	-97.6895	-95.4237	-116.417	-107.422	-58.0603	-87.1035	-119.759	-35.6306	-54.5631	0	0	0				M062X-D3-TZVPP	19.4864	9.27063	10.334	13.2246	-3.4394	10.6201	6.04127	8.80854	5.59494	6.27231	13.6867	8.72715	3.53655	16.2728	15.4511	0	0	0
	mPW1PW91-TZVP(D)	-9.46229	-103.34	-97.9337	-82.8896	-145.991	-80.0042	-80.4978	-78.1611	-98.9839	-92.4254	-41.727	-68.5911	-104.182	-97.3587	-38.6158	-61.0139	-71.2901	-112.256				mPW1PW91-TZVP(D)	28.0666	14.6582	15.5036	19.2055	2.5126	13.1485	13.2955	14.5085	11.434	11.9539	21.9492	13.243	6.76591	25.3702	23.2829	13.1931	12.5578	1.79847
	ωB97xD-TZVP(D)	-5.1696	-84.5043	-79.7862	-65.816	-132.577	-67.6775	-69.4418	-65.6059	-85.964	-82.2778	-36.7307	-61.3027	-87.6522	-11.4524	-29.9963	-54.6025	-63.0277	-103.705				ωB97xD-TZVP(D)	24.0706	12.2821	13.1984	16.966	0.435833	10.0872	10.1344	11.3999	9.53056	6.80529	18.4362	12.7337	7.92638	21.747	19.6282	9.90338	9.11048	-0.425331
	ωB97xD-TZVPP	-21.7444	-107.617	-102.478	-88.7865	-156.451	-88.0723	-90.1911	-88.1143	-107.483	-101.756	-53.9408	-80.6422	-110.05	-29.5657	-48.7607	-74.0049	-82.9578	-125.635				ωB97xD-TZVPP	24.9186	13.7103	14.5873	16.3385	1.72495	11.3763	11.4262	12.668	11.2135	8.7219	19.5101	14.0963	9.48592	22.8156	20.7913	11.0717	10.4521	0.963558
dGGrimme
	Cl [kcal/mol]	Acetal	Bisaldehyd	Bisaldehyd C2	Bisketon c2	C6(CN)5I	C6F3I3	p-C6F4I2	C6F5I	CBr3I	CCl3I	CF2HI	CF3I	CI3I	Diketon	Dithian	HCCI	ICCI	ICN				NH3	Acetal	Bisaldehyd	Bisaldehyd C2	Bisketon c2	C6(CN)5I	C6F3I3	p-C6F4I2	C6F5I	CBr3I	CCl3I	CF2HI	CF3I	CI3I	Diketon	Dithian	HCCI	ICCI	ICN
	B3LYP-D3-TZVP(D)	-1.95469	-24.0763	-22.8558	-19.0474	-33.7575	-18.6935	-18.4783	-18.5536	-23.8899	-22.0864	-9.81989	-16.4458	-24.9887	-4.22627	-8.56801	-13.7437	-16.213	-25.7843				B3LYP-D3-TZVP(D)	4.83684	1.92394	2.20946	3.14445	-1.18223	1.26129	1.3071	1.53426	1.28514	1.22051	6.0517	4.503	0.870355	4.39633	3.75188	2.12914	1.80472	-0.478162
	B3LYP-D3-TZVPP	-6.82479	-30.7523	-29.4509	-25.3796	-40.9657	-24.705	-24.9014	-24.6354	-29.9303	-27.3694	-14.828	-22.0256	-31.3962	-9.61407	-14.1434	-19.3279	-21.9314	-32.0074				B3LYP-D3-TZVPP	13.1149	2.12537	2.49372	3.59751	-1.1132	1.42884	1.57881	1.55622	1.65976	1.68298	6.24183	3.98468	1.19352	4.45469	13.2975	2.3312	2.03564	-0.20645
	B97D3-TZVPP	-9.52684	-34.9968	-33.7656	-29.4967	-44.3423	-27.281	-28.0647	-27.5112	-33.3891	-30.0407	-16.7727	-23.9313	-35.6532	-12.2283	-17.1944	-22.072	-25.0916	-34.1327				B97D3-TZVPP	4.87198	1.50477	1.7953	2.77484	-0.361445	2.2766	1.26569	1.52171	0.964481	1.33597	3.47012	2.10341	0.421686	4.44214	3.70481	1.99611	1.66917	-0.5315
	M052X-D3-SVP(D)	-1.37048	-21.083	-19.8462	-16.9459	-32.7051	-18.0007	-18.9922	-17.6324	-23.8152	-21.6152	-9.39255	-15.8214	-24.796	-3.72489	-7.95619	-14.107	-17.7717	-26.4012				M052X-D3-SVP(D)	1.85429	-1.41629	-1.23494	-0.414156	-5.24096	-1.53677	-2.45795	-2.07266	-3.81651	-2.80873	0.691515	-1.91955	-4.17482	1.00778	0.636294	-2.00301	-2.65687	-5.20456
	M052X-D3-TZVP(D)	-0.948794	-22.5753	-21.0749	-17.8075	-33.0741	-17.0808	-18.5937	-17.7911	-22.5451	-20.1336	-9.29027	-16.0228	-23.514	-3.36282	-7.55458	-13.7556	-16.5819	-26.5198				M052X-D3-TZVP(D)	5.87662	3.10554	3.31011	3.9257	-0.154367	3.2574	2.20067	2.50251	1.4006	1.59199	4.13779	3.15323	0.943774	5.05082	4.68749	2.52698	2.11533	-0.218373
	M052X-D3-TZVPP	-4.70255	-27.8445	-26.2556	-22.9756	-38.4663	-21.8499	-23.3829	-23.0195	-27.4184	-24.5187	-13.2411	-20.4631	-28.5699	-7.57654	-11.8869	-18.2072	-21.1966	-31.5593				M052X-D3-TZVPP	5.93937	3.32768	3.4877	3.9508	0.0991464	3.48456	2.42658	2.72715	2.3381	1.89508	4.36746	3.37474	1.29141	5.08471	5.04141	2.71837	2.32178	0.0200803
	M062X-D3-TZVP	-5.65888	-26.863	-25.4141	-22.3751	-38.2266	-21.3711	-22.9549	-22.6713	-27.2119	-25.2045	-13.4224	-20.4198	-27.9304	-8.01329	-12.4033	-17.9857	-20.6626	-30.7028				M062X-D3-TZVP	5.52835	2.57655	2.93109	3.66905	-0.412273	3.67218	2.59036	2.89219	2.51066	1.5443	3.99472	2.84575	1.45645	5.21523	4.14595	2.31425	1.96975	-0.205823
	M062X-D3-TZVP(D)	-2.0507	-21.7946	-20.4468	-17.4209	-33.4054	-16.816	-18.371	-18.0472	-22.5702	-20.9939	-9.6605	-16.1653	-23.0666	-3.93009	-8.17017	-13.7431	-16.2926	-25.8942				M062X-D3-TZVP(D)	5.32881	2.65123	2.72151	3.52158	-0.544678	2.47427	1.85115	2.26845	1.13203	1.11195	3.86734	2.69452	0.778111	4.41327	3.91879	2.19816	1.84174	-0.321285
	M062X-TZVPP	-5.6959	-26.8775	-25.4179	-22.35	-38.1381	-21.3159	-22.9053	-22.6236	-27.1793	-25.1713	-13.4337	-20.4129	-27.8965	-7.97125	-12.4328	-18.0026	-20.662	-30.7172				M062X-TZVPP	5.48066	2.59036	3.89809	3.65461	-0.126757	2.59349	1.97163	2.3312	1.64031	2.34437	4.21749	2.99949	1.25565	4.71197	4.65298	2.50502	2.17871	0.0307479
	M062X-D3-TZVPP	-5.73167	-26.9766	-25.4675	-22.3199	-38.6458	-21.3748	-22.9555	-22.2571	-27.222	-25.2108	-13.4632	-20.4279	-27.9342	-8.03463	-12.4655	-17.997	-20.6676	-30.7059				M062X-D3-TZVPP	5.53588	2.59036	3.40298	3.75313	-0.192018	3.38604	1.87688	3.03212	2.32492	2.46737	4.27271	2.09086	1.88566	4.59086	4.63729	2.51819	2.18185	0.0514557
	mPW1PW91-TZVP(D)	-2.34939	-24.6391	-23.3308	-19.5268	-35.1562	-19.2664	-19.3994	-18.7801	-23.7048	-22.0632	-9.93033	-16.3491	-24.9592	-23.1369	-9.26894	-14.5149	-17.2973	-26.7407				mPW1PW91-TZVP(D)	5.94188	3.00828	3.25552	4.20306	-0.297439	2.38265	2.39583	2.37198	2.20883	2.33308	4.68686	2.99824	0.928086	5.4907	4.94226	3.16516	2.78865	0.477534
	ωB97xD-TZVP(D)	-1.33722	-20.1186	-18.9815	-15.593	-31.9132	-16.3052	-16.7626	-15.7756	-20.5861	-19.6391	-8.74246	-14.6109	-20.9914	-2.91854	-7.20192	-12.9781	-15.3106	-24.6925				ωB97xD-TZVP(D)	5.31249	2.5753	2.94741	3.627	-0.225903	2.01932	1.95155	2.27974	2.01117	1.24874	4.07253	2.64244	1.61709	4.89645	4.36684	2.36822	1.95971	-0.0721635
	ωB97xD-TZVPP	-5.26794	-25.6482	-24.4045	-21.0115	-37.601	-21.2004	-21.7018	-21.1533	-25.7109	-24.2764	-12.8332	-19.2112	-26.3253	-7.23643	-11.6924	-17.5935	-20.0596	-29.9115				ωB97xD-TZVPP	5.30371	2.92231	3.29254	3.46824	-0.473142	2.25401	2.25087	2.59412	2.39834	1.51669	3.82592	2.7146	1.97854	5.13742	4.28526	2.65813	2.29606	0.271711
	B3LYP-D3-TZVP(D)	-8.17843	-100.735	-95.6285	-79.6944	-141.241	-78.2136	-77.313	-77.6281	-99.9553	-92.4096	-41.0864	-68.809	-104.553	-17.6827	-35.8485	-57.5036	-67.835	-107.882				B3LYP-D3-TZVP(D)	20.2373	8.04978	9.24438	13.1564	-4.94644	5.27725	5.46891	6.41934	5.37702	5.10659	25.3203	18.8406	3.64157	18.3942	15.6979	8.90831	7.55093	-2.00063
	B3LYP-D3-TZVPP	-28.5549	-128.668	-123.222	-106.188	-171.4	-103.366	-104.188	-103.074	-125.228	-114.514	-62.0405	-92.155	-131.362	-40.2252	-59.1761	-80.868	-91.7611	-133.919				B3LYP-D3-TZVPP	54.8729	8.89256	10.4337	15.052	-4.65763	5.97826	6.60575	6.51123	6.94444	7.04158	26.1158	16.6719	4.9937	18.6384	55.6369	9.75372	8.51711	-0.863789
	B97D3-TZVPP	-39.8603	-146.427	-141.275	-123.414	-185.528	-114.144	-117.423	-115.107	-139.7	-125.69	-70.1769	-100.129	-149.173	-51.1631	-71.9413	-92.3493	-104.983	-142.811				B97D3-TZVPP	20.3844	6.29594	7.51155	11.61	-1.51229	9.52531	5.29563	6.36683	4.03539	5.58968	14.519	8.80067	1.76433	18.5859	15.5009	8.35171	6.98382	-2.2238
	M052X-D3-SVP(D)	-5.73409	-88.2115	-83.0366	-70.9016	-136.838	-75.315	-79.4633	-73.7739	-99.6429	-90.4379	-39.2984	-66.1967	-103.747	-15.585	-33.2887	-59.0238	-74.3567	-110.463				M052X-D3-SVP(D)	7.75835	-5.92575	-5.16698	-1.73283	-21.9282	-6.42984	-10.2841	-8.67202	-15.9683	-11.7517	2.8933	-8.0314	-17.4674	4.21655	2.66225	-8.38059	-11.1164	-21.7759
	M052X-D3-TZVP(D)	-3.96975	-94.4549	-88.1773	-74.5064	-138.382	-71.466	-77.7961	-74.4381	-94.3289	-84.2391	-38.8705	-67.0395	-98.3826	-14.07	-31.6084	-57.5535	-69.3788	-110.959	0.958762		0.861061	M052X-D3-TZVP(D)	24.5878	12.9936	13.8495	16.4251	-0.645872	13.629	9.20762	10.4705	5.86011	6.66089	17.3125	13.1931	3.94875	21.1326	19.6125	10.5729	8.85055	-0.913673
	M052X-D3-TZVPP	-19.6755	-116.501	-109.853	-96.13	-160.943	-91.4198	-97.8339	-96.3138	-114.718	-102.586	-55.4006	-85.6175	-119.536	-31.7003	-49.7348	-76.1788	-88.6867	-132.044				M052X-D3-TZVPP	24.8503	13.923	14.5925	16.5301	0.414829	14.5794	10.1528	11.4104	9.7826	7.929	18.2735	14.1199	5.40327	21.2744	21.0932	11.3737	9.71434	0.0840159
	M062X-D3-TZVP	-23.6767	-112.395	-106.333	-93.6174	-159.94	-89.4166	-96.0433	-94.8566	-113.855	-105.456	-56.1594	-85.4363	-116.861	-33.5276	-51.8956	-75.252	-86.4524	-128.46				M062X-D3-TZVP	23.1306	10.7803	12.2637	15.3513	-1.72495	15.3644	10.8381	12.1009	10.5046	6.46135	16.7139	11.9066	6.09378	21.8205	17.3467	9.68284	8.24144	-0.861163
	M062X-D3-TZVP(D)	-8.58013	-91.1888	-85.5492	-72.8891	-139.768	-70.3581	-76.8641	-75.5093	-94.4339	-87.8386	-40.4195	-67.6354	-96.5107	-16.4435	-34.184	-57.501	-68.1684	-108.341				M062X-D3-TZVP(D)	22.2957	11.0927	11.3868	14.7343	-2.27893	10.3523	7.74522	9.49117	4.7364	4.65238	16.1809	11.2739	3.25562	18.4651	16.3962	9.19712	7.70584	-1.34425
	M062X-TZVPP	-23.8316	-112.455	-106.348	-93.5124	-159.57	-89.1855	-95.8359	-94.6571	-113.718	-105.317	-56.2067	-85.4074	-116.719	-33.3517	-52.019	-75.3229	-86.4498	-128.521				M062X-TZVPP	22.9311	10.8381	16.3096	15.2909	-0.530351	10.8512	8.24931	9.75372	6.86305	9.80886	17.646	12.5499	5.25362	19.7149	19.4681	10.481	9.11573	0.128649
	M062X-D3-TZVPP	-23.9813	-112.87	-106.556	-93.3863	-161.694	-89.4323	-96.046	-93.1238	-113.897	-105.482	-56.3301	-85.4705	-116.877	-33.6169	-52.1555	-75.2993	-86.4734	-128.473				M062X-D3-TZVPP	23.1621	10.8381	14.2381	15.7031	-0.803402	14.1672	7.85286	12.6864	9.72747	10.3235	17.877	8.74816	7.88962	19.2081	19.4024	10.5361	9.12886	0.215291
	mPW1PW91-TZVP(D)	-9.82986	-103.09	-97.616	-81.7002	-147.094	-80.6107	-81.1673	-78.5759	-99.1808	-92.3125	-41.5485	-68.4047	-104.429	-96.8047	-38.7812	-60.7304	-72.3718	-111.883				mPW1PW91-TZVP(D)	24.8608	12.5866	13.6211	17.5856	-1.24449	9.96901	10.0242	9.92438	9.24175	9.7616	19.6098	12.5446	3.88311	22.9731	20.6784	13.243	11.6677	1.998
	ωB97xD-TZVP(D)	-5.59494	-84.1761	-79.4187	-65.241	-133.525	-68.2209	-70.1349	-66.005	-86.1321	-82.1702	-36.5784	-61.1321	-87.8281	-12.2112	-30.1328	-54.3005	-64.0595	-103.313				ωB97xD-TZVP(D)	22.2275	10.775	12.332	15.1754	-0.945179	8.44885	8.1653	9.53843	8.41472	5.22474	17.0395	11.056	6.76591	20.4868	18.2708	9.90863	8.19943	-0.301932
	ωB97xD-TZVPP	-22.0411	-107.312	-102.108	-87.9122	-157.322	-88.7024	-90.8002	-88.5055	-107.575	-101.573	-53.6941	-80.3796	-110.145	-30.2772	-48.9209	-73.6111	-83.9293	-125.15				ωB97xD-TZVPP	22.1907	12.2269	13.776	14.5111	-1.97963	9.43079	9.41766	10.8538	10.0347	6.34583	16.0077	11.3579	8.27819	21.4949	17.9295	11.1216	9.6067	1.13684

## Sheet: M062X-corr
	Training																																	*sigma*-hole
	1	2	3	4	5	6	7	8	9	10	11	12	13	14	15	16	17	18						CorrfHyb										Cl		NH3
Training	Acetal	Bisaldehyd	Bisaldehyd-C2	Bisketon-c2	C6(CN)5I	C6F3I3	C6F4I2	C6F5I	CBr3I	CCl3I	CF2HI	CF3I	CI3I	Diketon	Dithian	HCCI	ICCI	ICN	RSQCl	RSQNH3	Sum(RSQ)	Pearson		sp	σ-hole (0.001)	2.76068	Corrfσ*			Corrf-LUMO				-0.00038522	0.000700321	-0.00211904	-0.010501	slope	intercept
σ-hole (0.001)	0.0181026	0.0485409	0.0476618	0.0476082	0.0759665	0.0473763	0.0496238	0.051978	0.049	0.0488	0.0369889	0.0497517	0.045322	0.022717	0.029158	0.0539242	0.055618	0.078808	0.760847	0.911719	1.67257	-0.872266	-0.95484				σ-hole (0.001)	9.13419		σ-hole (0.001)	-5.08834			5.3993e-05	0.00681421	0.000164848	0.00464962	s-error	i-error
σ-hole (0.0004)	0.00902015	0.0369361	0.0350038	0.0298574	0.0609861	0.0339909	0.0369076	0.0379746	0.0357085	0.0350816	0.0257226	0.037223	0.0321626	0.0129567	0.0178178	0.0405488	0.041972	0.0617908	0.751301	0.916993	1.66829	-0.866776	-0.957597		σ*-ELUMO	-1.26565								0.760847	0.00759799	0.911719	0.00461631	R2	se(y)
σ*	0.0027	-0.06904	-0.05872	-0.05352	-0.06179	-0.04591	-0.03387	-0.02973	-0.07417	-0.06019	-0.02029	-0.03539	-0.09427	0.00227	-0.01545	-0.00157	-0.01903	-0.03668	0.612588	0.29419	0.906778	0.78268	0.542393	sp2	σ-hole (0.001)	2.78776	σ*-ELUMO	-2.19223		LUMO	1.26727			50.9029	16	165.239	16	F-observed	DoF
LUMO	0.0027	-0.06904	-0.01309	-0.05352	-0.13406	-0.04591	-0.03387	-0.02973	-0.07417	-0.06019	-0.02029	-0.03539	-0.09427	-0.0163	-0.01545	-0.00157	-0.01903	-0.03668	0.619252	0.408038	1.02729	0.786926	0.638778		σ*-ELUMO	-1.08766								0.00293859	0.00092367	0.0035213	0.000340965	ssreg	ssresid
σ* % on I	52.08	53.19	53.62	52.74	58.56	57.13	57.27	57.34	60.18	59.45	50.8	53.02	59.48	55.6	55.33	58.25	58.58	59.26	0.269219	0.488879	0.758098	-0.518863	-0.699199	sp3	σ-hole (0.001)	1.84629
QI-NBO	0.07892	0.14421	0.13475	0.12822	0.32055	0.23364	0.24273	0.24039	0.243	0.207	0.03046	0.064	0.238	0.16068	0.15489	0.29744	0.30609	0.31282	0.324075	0.564038	0.888114	-0.569276	-0.751025		σ*-ELUMO	-1.53053								*sigma**-orbital
CHybr	0.07892	0.14421	0.13475	0.12822	0.32055	0.23364	0.24273	0.24039	0.243	0.207	0.03046	0.064	0.238	0.16068	0.15489	0.29744	0.30609	0.31282	0.324075	0.564038	0.888114	-0.569276	-0.751025											0.000636268	0.0383304	0.00221574	0.0216136
Random	0.823532	0.272419	0.393031	0.602532	0.665193	0.34395	0.699515	0.0617337	0.704848	0.69687	0.941756	0.841052	0.266558	0.940203	0.53102	0.807199	0.129175	0.316404	0.186183	0.141178		0.431489	0.375737											0.000126498	0.0159647	0.000858004	0.0242004
dCI	2.1395	2.15163	2.15039	2.1553	2.06881	2.07076	2.0668	2.06773	2.151	2.16	2.14702	2.141	2.15118	2.11442	2.13635	1.98532	1.98299	1.98993				0.14584	0.445378											0.612588	0.017801	0.29419	0.0240271
E Cl	-54.8261	-145.795	-138.979	-126.337	-193.103	-121.411	-124.437	-124.581	-146.246	-137.558	-86.7443	-116.094	-145.624	-63.2357	-83.1735	-106.059	-117.569	-160.066				1	0.916885		-2.76068									25.2997	16	6.66899	16
E NH3	-14.4381	-27.6624	-26.4652	-23.9153	-40.7479	-26.8339	-27.9958	-28.3354	-32.2157	-31.0959	-20.0789	-27.2106	-29.9274	-17.802	-19.8837	-28.7411	-29.802	-40.4511				0.916885	1		1.26565									0.00801683	0.00506998	0.00385001	0.0092368
Corrf-LUMO	-0.0886906	-0.334485	-0.259108	-0.310071	-0.556433	-0.299247	-0.295425	-0.302158	-0.343322	-0.324588	-0.213925	-0.298002	-0.350079	-0.136248	-0.167945	-0.276374	-0.307119	-0.447485	0.913927	0.910373	1.8243	0.955996	0.954134		-1.84629									coorf
Corrf-σ*	0.159433	0.594733	0.564079	0.55219	0.82935	0.533389	0.527524	0.539952	0.610173	0.577699	0.382344	0.532024	0.620641	0.202525	0.300205	0.495995	0.549743	0.800258	0.9473	0.910975	1.85827	-0.973293	-0.95445		1.53053									-0.00491352	-0.0776322	-0.0242132	-0.1433
σ-hole·a	0.165353	0.443382	0.435352	0.434862	0.693892	0.432744	0.453273	0.474777	0.447575	0.445748	0.337863	0.454441	0.41398	0.207501	0.266335	0.492554	0.508025	0.719847									Corrf0.0004							0.000289731	0.0365656	0.00189232	0.0533739
σ*·b	-0.00591902	0.151352	0.128728	0.117328	0.135458	0.100645	0.0742508	0.065175	0.162598	0.13195	0.0444803	0.077583	0.206661	-0.00497636	0.0338699	0.0034418	0.0417181	0.080411									σ-hole (0.001)	7.37002						0.9473	0.0407715	0.910975	0.0529915
Corrf-σ*0.0004	0.0620289	0.386001	0.354752	0.308253	0.551302	0.326175	0.327829	0.32887	0.385408	0.357748	0.223015	0.332659	0.392401	0.09175	0.15678	0.301433	0.340697	0.51585	0.951196	0.920236	1.87143													287.604	16	163.724	16
								σ-holeCCSD(T)	0.0536544	0.0545009	0.0427919	0.0244555	0.0491857														σ*	-1.64805						0.478087	0.026597	0.459754	0.0449296
								σ*CCSD(T)	0.01507	0.02309	0.03238	0.02855	-0.00637		-13.1037	-34.8458	-33.2167	-30.1953	-46.1527	-29.0179	-29.7412	-29.7755	-34.9537	-32.8772	-20.7324	-27.7472	-34.8049	-15.1137	-19.879	-25.3487	-28.0997	-38.2567
								E Cl CCSD(T)	-26.9889	0.447203	0.319885	0.160793	0.463236		-3.45078	-6.61147	-6.32533	-5.7159	-9.73898	-6.41345	-6.69116	-6.77232	-7.69974	-7.43209	-4.79896	-6.50349	-7.15282	-4.25478	-4.75233	-6.86929	-7.12284	-9.66805
								E NH3 CCSD(T)		-25.7946	-15.8379	-21.7992	-26.944
	Test																	Cations
	8	10	3	9	1	5	2	4	11	14	13	15	16	12	17	7	6
Test	MeI	pyrimidin	Ibenz	Imidazol	Benzimidazol	NoxPy4I	C6ImHF4	C6IoHF4	C6IpOHF4	ICl5Benz	II5Benz	IBr5Benz	F3CCCI	C6I(NO2)3H2	BisketonCF3	C6I(CN)3(CF3)2	BisketonBisCF3	tetrazolium	triazolium	Imidazolium	dimethoxyimidazolium	dimethylimidazolium	bisCF3imidazolium	Benzimidazolium	BisCF3MePy4I	MePy4I	methylpyrimidinium	MePy2I	MePy3I	RSQCl	RSQNH3	RSQCl	RSQNH3	RSQCl	RSQNH3			IF	Icl	Ibr	II			IDIPA	NIS	BenzNIS
σ-hole (0.001)	0.0208367	0.0251806	0.0255277	0.0379865	0.042399	0.0417588	0.0465547	0.0467397	0.0454226	0.0462348	0.041218	0.0452668	0.069437	0.0641376	0.0519396	0.0680664	0.0615285	0.176748	0.186817	0.176222	0.147992	0.168001	0.188832	0.172636	0.162757	0.151661	0.168221	0.167828	0.152354	0.987609	0.955181	0.830826	0.956108	0.688108	0.759139		σ-hole (0.001)	0.027002	0.0477261	0.000943945	0.050548	0.179367	0.179367	0.0286989	0.0642154	0.0639167	0.997152	0.997152
σ*	0.0031	0.00691	0.0469	0.00023	-0.00452	-0.01319	-0.01913	-0.02206	-0.02252	-0.03698	-0.02091	-0.05642	-0.02005	-0.04513	-0.07849	-0.05061	-0.08943	-0.18948	-0.17553	-0.1614	-0.15112	-0.15125	-0.17932	-0.15844	-0.15755	-0.14422	-0.16178	-0.16149	-0.14628	0.957213	0.93318	0.763266	0.603168	0.90583	0.84466		σ*	-0.08521	-0.08981	-0.0972	-0.10049	0.798963	0.798963	-0.02014	-0.04704	-0.04424	0.980283	0.980283
LUMO	0.0031	-0.02828	0.0469	0.00023	-0.00452	-0.02847	-0.01913	-0.02206	-0.02252	-0.03698	-0.07851	-0.05642	-0.02005	-0.10298	-0.07849	-0.1112	-0.08943	-0.18948	-0.17553	-0.1614	-0.15112	-0.15125	-0.17932	-0.16604	-0.2428	-0.21386	-0.22615	-0.21134	-0.21429	0.844428	0.795925	0.690258	0.605604	0.146621	0.191582		LUMO	-0.08521	-0.08981	-0.0972	-0.10049			-0.02014	-0.04704	-0.05915
σ* % on I	51.33	53.43	53.16	54.83	54.94	54.64	56.99	56.09	57.03	56.74	56.13	56.75	59.04	58.99	54.66	58.33	56.25	62.02	61	59.85	59.48	59.47	60.86	59.83	59.16	58.43	59.06	58.77	58.93	0.721058	0.817556	0.531964	0.724436	0.883703	0.834745
QI-NBO	0.05581	0.14005	-0.14878	0.16147	0.17233	0.17239	0.22946	0.20831	0.22914	0.23276	0.21798	0.2326	0.33242	0.30381	0.17537	0.31295	0.20973	0.39648	0.36223	0.17233	0.31568	0.31778	0.36217	0.33352	0.36573	0.32957	0.3367	0.32549	0.30488	0.480599	0.549616	0.438876	0.571622	0.107351	0.000216992
CHybr	3	2	2	2	2	2	2	2	2	2	2	2	1	2	3	2	3	2	2	2	2	2	2	2	2	2	2	2	2
dCI	2.13141	2.09897	2.09169	2.06775	2.06636	2.07968	2.06775	2.076	2.06817	2.08081	2.09677	2.09169	1.98143	2.0765	2.15374	2.07233	2.15338	2.03684	2.04408	2.04415	2.04455	2.04609	2.04906	2.052	2.05524	2.06117	2.06826	2.06901	2.06919	0.21776	0.259951	0.00490593	0.0248143	0.477787	0.25194
E Cl	-49.6731	-66.7322	-68.9067	-86.6161	-100.968	-104.218	-111.931	-112.353	-112.467	-121.191	-124.155	-125.177	-144.671	-163.291	-164.171	-172.761	-196.147	-497.348	-466.188	-435.73	-420.429	-421.312	-480.067	-437.679	-411.13	-375.687	-422.534	-420.413	-379.388								E Cl	-230.075	-222.123	-219.868	-202.705			-105.449	-195.497	-200.422
E NH3	-13.7905	-17.0304	-16.1827	-21.1112	-22.5567	-21.5151	-26.0947	-24.8805	-26.2916	-26.1444	-24.6272	-26.1577	-35.2062	-36.8629	-30.6229	-37.9272	-37.0069	-79.7361	-71.6071	-64.1858	-60.2225	-60.246	-72.9041	-63.5007	-58.0489	-51.7238	-61.5657	-59.8263	-52.6799								E NH3	-86.1538	-62.7494	-55.7428	-42.6694			-25.0102	-54.3046	-54.4085
Corrf-σ*	0.18353	0.214856	0.130359	0.346472	0.397189	0.410348	0.467177	0.47529	0.464267	0.503386	0.422332	0.537161	0.678205	0.68478	0.646494	0.73268	0.758064	2.02983	2.09122	1.96347	1.68308	1.86613	2.11794	1.92423	1.83204	1.70146	1.89122	1.887	1.71231	0.992937	0.961991	0.933581	0.950095	0.774961	0.746688		Corrf-σ*2	0.433441	0.632823	0.221707	0.682012	0.237447	0.237447	0.306293	0.689678	0.680811
Ecl-calc	-53.0374	-59.3998	-42.2379	-86.1318	-96.4329	-99.1056	-110.648	-112.296	-110.057	-118.002	-101.54	-124.862	-153.509	-154.845	-147.068	-164.573	-169.729	-428.034	-440.503	-414.555	-357.605	-394.784	-445.928	-406.584	-387.861	-361.34	-399.881	-399.023	-363.543	0.992937	0.70682	0.430198	0.23395	0.142306	0.0558244		Ecl-calc	-24.8078	-34.4866	-14.5295	-36.8744			-18.6356	-37.2465	-36.8161	0.995606	0.995606
ENH3-calc	-13.4991	-14.7929	-11.303	-20.2291	-22.3239	-22.8674	-25.2146	-25.5496	-25.0944	-26.7101	-23.3623	-28.1051	-33.9307	-34.2022	-32.6209	-36.1806	-37.2291	-89.757	-92.2926	-87.0161	-75.4349	-82.9955	-93.396	-85.3952	-81.5875	-76.1944	-84.0319	-83.8574	-76.6423	0.992937	0.692312	0.410891	0.216233	0.127407	0.0463796		ENH3-calc	-5.6934	-7.66163	-3.60323	-8.14721			-4.43823	-8.22288	-8.13535	0.995606	0.995606
	-11.8721	-15.9494	-16.4691	-20.7017	-24.1319	-24.9088	-26.752	-26.8531	-26.8802	-28.9653	-29.6737	-29.918	-34.5772	-39.0275	-39.2379	-41.291	-46.8804	-118.869	-111.422	-104.142	-100.485	-100.696	-114.739	-104.608	-98.2623	-89.7913	-100.988	-100.481	-90.6758									-47.7928	-46.1411	-45.6726	-42.1074			-21.9046	-40.61	-41.6332
	-3.29601	-4.07037	-3.86777	-5.04569	-5.39119	-5.14223	-6.23679	-5.94657	-6.28383	-6.24867	-5.88605	-6.25184	-8.41449	-8.81045	-7.31905	-9.06481	-8.84486	-19.0574	-17.1145	-15.3408	-14.3935	-14.3991	-17.4245	-15.177	-13.874	-12.3623	-14.7146	-14.2988	-12.5908									-17.8965	-13.0348	-11.5793	-8.8636			-5.19531	-11.2806	-11.3021
																		1.29615	1.21885	1.12422	1.03926	1.05577	1.24358	1.10333	1.09013	1	1.12026	1.11818	1.01313	0.913222	0.930583	1.8438
																							-0.911497	-0.977808		-0.829523	-0.80665	-0.955626	-0.964667		cat
																							0.873651	0.776639		0.951751	0.964535				a	0.785281
																															b	-6.10805
Test	MeI	pyrimidin	Ibenz	Imidazol	Benzimidazol	NoxPy4I	C6ImHF4	C6IoHF4	C6IpOHF4	ICl5Benz	II5Benz	IBr5Benz	F3CCCI	C6I(NO2)3H2	BisketonCF3	C6I(CN)3(CF3)2	BisketonBisCF3
E Cl	-11.8721	-15.9494	-16.4691	-20.7017	-24.1319	-24.9088	-26.752	-26.8531	-26.8802	-28.9653	-29.6737	-29.918	-34.5772	-39.0275	-39.2379	-41.291	-46.8804
E NH3	-3.29601	-4.07037	-3.86777	-5.04569	-5.39119	-5.14223	-6.23679	-5.94657	-6.28383	-6.24867	-5.88605	-6.25184	-8.41449	-8.81045	-7.31905	-9.06481	-8.84486
Ecl-calc	-12.6762	-14.1969	-10.0951	-20.586	-23.048	-23.6868	-26.4455	-26.8393	-26.3042	-28.2032	-24.2686	-29.8428	-36.6895	-37.0087	-35.1502	-39.334	-40.5662
ENH3-calc	-3.22636	-3.5356	-2.70147	-4.83486	-5.33553	-5.46543	-6.02642	-6.10651	-5.9977	-6.38387	-5.58374	-6.71728	-8.10962	-8.17453	-7.79658	-8.64738	-8.89796
Corr.Factor	0.18353	0.214856	0.130359	0.346472	0.397189	0.410348	0.467177	0.47529	0.464267	0.503386	0.422332	0.537161	0.678205	0.68478	0.646494	0.73268	0.758064
Training	Acetal	Diketon	Dithian	CF2HI	HCCI	CF3I	ICCI	C6F3I3	C6F4I2	C6F5I	Bisketon-c2	CCl3I	Bisaldehyd-C2	CI3I	Bisaldehyd	CBr3I	ICN	C6(CN)5I
σ-hole (0.001)	0.0181026	0.022717	0.029158	0.0369889	0.0539242	0.0497517	0.055618	0.0473763	0.0496238	0.051978	0.0476082	0.0488	0.0476618	0.045322	0.0485409	0.049	0.078808	0.0759665
σ*	0.0027	0.00227	-0.01545	-0.02029	-0.00157	-0.03539	-0.01903	-0.04591	-0.03387	-0.02973	-0.05352	-0.06019	-0.05872	-0.09427	-0.06904	-0.07417	-0.03668	-0.06179
E Cl	-13.1038	-15.1137	-19.879	-20.7324	-25.3488	-27.7473	-28.0998	-29.0179	-29.7413	-29.7756	-30.1953	-32.8773	-33.2168	-34.805	-34.8458	-34.9537	-38.2567	-46.1528
E NH3	-3.45078	-4.25479	-4.75233	-4.79897	-6.86931	-6.5035	-7.12285	-6.41346	-6.69117	-6.77233	-5.71591	-7.4321	-6.32534	-7.15283	-6.61148	-7.69975	-9.66806	-9.739
Corrf-σ*2	0.159433	0.202525	0.300205	0.382344	0.495995	0.532024	0.549743	0.533389	0.527524	0.539952	0.55219	0.577699	0.564079	0.620641	0.594733	0.610173	0.800258	0.82935
	1	2	3	4	5	6	7	8	9	10	11	12	13	14	15	16	17	18
Training	Acetal	Bisaldehyd	Bisaldehyd-C2	Bisketon-c2	C6(CN)5I	C6F3I3	C6F4I2	C6F5I	CBr3I	CCl3I	CF2HI	CF3I	CI3I	Diketon	Dithian	HCCI	ICCI	ICN	RSQCl	RSQNH3
σ-hole (0.001)	0.0181026	0.0485409	0.0476618	0.0476082	0.0759665	0.0473763	0.0496238	0.051978	0.049	0.0488	0.0369889	0.0497517	0.045322	0.022717	0.029158	0.0539242	0.055618	0.078808	0.760847	0.911719	1.67257
σ*	0.0027	-0.06904	-0.05872	-0.05352	-0.06179	-0.04591	-0.03387	-0.02973	-0.07417	-0.06019	-0.02029	-0.03539	-0.09427	0.00227	-0.01545	-0.00157	-0.01903	-0.03668	0.612588	0.29419	0.906778
LUMO	0.0027	-0.06904	-0.01309	-0.05352	-0.13406	-0.04591	-0.03387	-0.02973	-0.07417	-0.06019	-0.02029	-0.03539	-0.09427	-0.0163	-0.01545	-0.00157	-0.01903	-0.03668	0.619252	0.408038	1.02729
σ* % on I	52.08	53.19	53.62	52.74	58.56	57.13	57.27	57.34	60.18	59.45	50.8	53.02	59.48	55.6	55.33	58.25	58.58	59.26	0.269219	0.488879	0.758098
QI-NBO	0.07892	0.14421	0.13475	0.12822	0.32055	0.23364	0.24273	0.24039	0.243	0.207	0.03046	0.064	0.238	0.16068	0.15489	0.29744	0.30609	0.31282	0.324075	0.564038	0.888114
Hybr	3	3	3	3	2	2	2	2	3	3	3	3	3	3	3	1	1	1	0.0619912	0.27754	0.339531
dCI	2.1395	2.15163	2.15039	2.1553	2.06881	2.07076	2.0668	2.06773	2.151	2.16	2.14702	2.141	2.15118	2.11442	2.13635	1.98532	1.98299	1.98993							s* NBO
E Cl	-13.1038	-34.8458	-33.2168	-30.1953	-46.1528	-29.0179	-29.7413	-29.7756	-34.9537	-32.8773	-20.7324	-27.7473	-34.805	-15.1137	-19.879	-25.3488	-28.0998	-38.2567		0.840678					2.23822	2.23822e+29
E NH3	-3.45078	-6.61148	-6.32534	-5.71591	-9.739	-6.41346	-6.69117	-6.77233	-7.69975	-7.4321	-4.79897	-6.5035	-7.15283	-4.25479	-4.75233	-6.86931	-7.12285	-9.66806	0.840678						-0.0575974	-5.75974e+27	-1.91991e+27
σ* NBO	0.05747	0.02394	0.02589	0.03482	0.03671	0.06679	0.06829	0.06783	0.0035	-0.01346	0.01624	-0.00459	0.03172	0.06943	0.04802	0.48881	0.12172	0.08835	0.0260973	0.00258629
Rand	0.823532	0.272419	0.393031	0.602532	0.665193	0.34395	0.699515	0.0617337	0.704848	0.69687	0.941756	0.841052	0.266558	0.940203	0.53102	0.807199	0.129175	0.316404	0.186183	0.141178					Random
	332.968	250.955	251.872	261.168	249.362	276.884	277.752	278.658	263.986	273.998	323.121	298.836	259.268	254.337	300.456	299.181	286.414	270.396	0.45469	0.271255					11.2314	2.23822e+29
Corrf-σ*2	0.159433	0.594733	0.564079	0.55219	0.82935	0.533389	0.527524	0.539952	0.610173	0.577699	0.382344	0.532024	0.620641	0.202525	0.300205	0.495995	0.549743	0.800258	0.9473	0.910975	1.85827				-0.0363964	-5.75974e+27
Corrf-σ*NBO	0.0372076	0.107267	0.105187	0.104552	0.167916	0.102192	0.107136	0.112432	0.109471	0.110001	0.0818541	0.11162	0.0996138	0.0468468	0.0624963	0.0925403	0.117475	0.171301	0.826577	0.906403	1.73298
Corrf-Random	0.173344	0.535267	0.521004	0.512777	0.829	0.519584	0.531886	0.581539	0.524685	0.522729	0.381161	0.52817	0.499328	0.220924	0.308158	0.576265	0.619967	0.873609	0.767928	0.909444	1.67737
Eradan	-28.3117		-49.957	-46.3669	-71.6436	-31.2935	-31.0045	-30.9101	-44.8331	-40.7141	-25.8724	-27.1585	-52.3463	-12.2582	-31.8686	-15.4645	-22.2128	-37.0261	0.612312	0.307285	0.919597				3param
Corrf-eradan	0.233778		0.536298	0.524309	0.829072	0.473915	0.490684	0.508918	0.530327	0.51548	0.374648	0.479299	0.52557	0.218392	0.3323	0.474479	0.509561	0.73991	0.926601	0.900804	1.82741			σ	8.51318
																								σ*	-1.69066
	7.87498																							Erad	-0.00108718
	-0.00322202
	-54.8262	-145.795	-138.979	-126.337	-193.103	-121.411	-124.437	-124.581	-146.246	-137.559	-86.7444	-116.095	-145.624	-63.2358	-83.1737	-106.059	-117.569	-160.066
	-14.4381	-27.6624	-26.4652	-23.9154	-40.748	-26.8339	-27.9959	-28.3354	-32.2157	-31.0959	-20.0789	-27.2106	-29.9274	-17.802	-19.8838	-28.7412	-29.802	-40.4512
σσ*Erad	0.180326		0.559341	0.54619	0.829072	0.514963	0.513427	0.526366	0.591283	0.561467	0.377324	0.512904	0.602122	0.202883	0.308995	0.478533	0.529809	0.773174	0.962178	0.913996	1.87617			LUMO
LUMO	0.143205	0.503641	0.408722	0.471701	0.829	0.457876	0.457297	0.469977	0.515427	0.49187	0.333088	0.460722	0.516998	0.21059	0.261716	0.441658	0.48284	0.6994	0.903258	0.928157	1.83141			8.14469
																								-1.56853
